# Supplementary material for: Multiplexing cell‐cell communication
Source: Mol Syst Biol. 2020 Jul 16;16(7):e9618. doi: 10.15252/msb.20209618 (PMC7365139; doi:10.15252/msb.20209618)
Supplement: Supplementary file 2 — Table EV1 [file MSB-16-e9618-s002.zip › README.txt]

Table EV1 - Total sgRNA

Table EV1 is an Excel file listing the sgRNA values associated with Appendix
Figures S11C and S13C. Input signals for the MUX and DEMUX were assumed to be
0 or Pi_max for the appropriate input promoter (e.g. IN_1=P1_max, IN_2=P9_max,
etc.).
