# Supplementary material for: Multiplexing cell‐cell communication
Source: Mol Syst Biol. 2020 Jul 16;16(7):e9618. doi: 10.15252/msb.20209618 (PMC7365139; doi:10.15252/msb.20209618)
Supplement: Supplementary file 2 — Table EV1 [file MSB-16-e9618-s002.zip › table_ev1.xlsx]

## Sheet: Total sgRNA (Figs S11, S13)
Circuit	Inputs		Select	sgRNA (MEFL)									Total
				S1	S2	S3	S4	S5	S6/S6*	S7	S8	S9
MUX	IN1	IN2	SELECT
	0	0	0	0	0	1045.92	0	0	4527.4	0	0	0	5573.32
	0	1	0	0	0	1382.22	0	0	8942.6	0	0	0	10324.8
	1	0	0	0	0	199.077	0	291.952	4318.85	0	0	0	4809.87
	1	1	0	0	0	201.185	0	291.952	8980.69	0	0	0	9473.82
	0	0	1	0	335.07	481.345	0	335.07	89.6258	0	0	0	1241.11
	0	1	1	0	335.07	61.1841	0	335.07	4467.27	0	0	0	5198.6
	1	0	1	0	335.07	409.228	0	627.022	58.7169	0	0	0	1430.04
	1	1	1	0	335.07	41.1442	0	627.022	4477.99	0	0	0	5481.23
DEMUX	INDEMUX		SELECT
	0		0	0	7809.8	0	0	0	0	3138.7	0	0	10948.5
	1		0	0	2942.05	0	0	0	0	97.665	5864.11	0	8903.82
	0		1	0	4300.16	0	0	0	0	7169.17	0	3207.91	14677.2
	1		1	0	266.557	0	0	0	0	3354.1	5864.11	3207.91	12692.7
SENSOR-MUX-AHL	aTc	IPTG	DAPG
	0	0	0	51.0143	171.38	219.3	411.327	378.124	2587.56	0	0	313.122	4131.83
	0	1	0	38.5357	218.813	2424.58	30.6088	389.931	656.773	0	0	3136.34	6895.58
	1	0	0	994.498	206.966	512.925	239.931	258.601	3015.6	0	0	181.12	5409.64
	1	1	0	1335.61	247.035	2215.51	36.0922	283.031	2006.49	0	0	3300.51	9424.28
	0	0	1	88.3681	84.191	421.886	2739.85	318.412	7370.03	0	0	198.108	11220.8
	0	1	1	85.7486	82.6768	309.297	1229.55	290.326	5151.77	0	0	2681.11	9830.49
	1	0	1	863.828	96.2425	1100.58	1481.36	182.88	6782.34	0	0	210.334	10717.6
	1	1	1	788.423	102.155	898.094	490.924	188.781	4243.59	0	0	2450.38	9162.35
AHL-DEMUX v0.2	AHL (nM)		DAPG
	0		1	0	6947.62	3152.61	0	0	0	3147.65	107.203	534.408	13889.5
	1		1	0	5492.64	3426.11	0	0	0	1045.24	469.873	269.81	10703.7
	10		1	0	1424.82	2235.38	0	0	0	663.061	14298.4	563.286	19185
	100		1	0	1427.21	2074.83	0	0	0	1024.08	36404.6	908.107	41838.9
	1000		1	0	1510.98	2363.7	0	0	0	1091.18	39466.8	972.627	45405.2
	0		0	0	3355.36	259.809	0	0	0	5960.37	107.577	3017.45	12700.6
	1		0	0	1488.56	354.408	0	0	0	4241.54	513.96	3085.66	9684.13
	10		0	0	442.415	82.1504	0	0	0	3910.31	18228.8	3773.52	26437.2
	100		0	0	1049.96	66.9093	0	0	0	4206.09	44091.2	4048.13	53462.3
	1000		0	0	1238.05	66.7206	0	0	0	4325.47	41257.2	4143.08	51030.5
AHL-DEMUX	AHL (nM)		DAPG
	0		1	0	6783.35	3380.73	0	0	0	3242.61	63.895	554.196	14024.8
	1		1	0	6803.24	3215.11	0	0	0	3143.04	91.5134	483.147	13736
	10		1	0	4052.25	2971.45	0	0	0	598.099	1412.6	212.101	9246.5
	100		1	0	3567.38	2637.5	0	0	0	406.638	4173.9	233.918	11019.3
	1000		1	0	3498.52	2744.07	0	0	0	427.061	4529.75	250.722	11450.1
	0		0	0	3678.74	205.577	0	0	0	6553.44	66.9384	3269.62	13774.3
	1		0	0	3522.79	247.789	0	0	0	6569.36	102.976	3513.81	13956.7
	10		0	0	710.414	227.854	0	0	0	3916.74	2573.34	3369.37	10797.7
	100		0	0	463.811	135.278	0	0	0	4031.95	8657.88	3719.36	17008.3
	1000		0	0	564.522	133.621	0	0	0	3915.19	9215.86	3551.48	17380.7
