# Supplementary material for: Multiplexing cell‐cell communication
Source: Mol Syst Biol. 2020 Jul 16;16(7):e9618. doi: 10.15252/msb.20209618 (PMC7365139; doi:10.15252/msb.20209618)
Supplement: Supplementary file 3 — Dataset EV1 [file MSB-16-e9618-s003.zip]

Archive with 2 entries (2 files):
- dataset_ev1.xlsx
- README.txt
