# Supplementary material for: Multiplexing cell‐cell communication
Source: Mol Syst Biol. 2020 Jul 16;16(7):e9618. doi: 10.15252/msb.20209618 (PMC7365139; doi:10.15252/msb.20209618)
Supplement: Supplementary file 3 — Dataset EV1 [file MSB-16-e9618-s003.zip › dataset_ev1.xlsx]

## Sheet: MUX (Fig 3A)
IN1	IN2	SELECT	Output	Mean fluor. (MEFL)	Simulated mean fluor. (MEFL)	Mean sfGFP fluor. (MEFL)	Simulated mean sfGFP fluor. (MEFL)
0	0	0	OUTNOR5	1178.96	1483.33	1034.33	1338.7
0	1	0	OUTNOR5	1513.46	1483.33	1368.83	1338.7
1	0	0	OUTNOR5	322.627	227.903	178	83.2759
1	1	0	OUTNOR5	328.796	227.903	184.169	83.2759
0	0	1	OUTNOR5	217.776	210.433	73.1492	65.8061
0	1	1	OUTNOR5	195.413	210.433	50.786	65.8061
1	0	1	OUTNOR5	172.202	173.209	27.5749	28.5819
1	1	1	OUTNOR5	169.492	173.209	24.8648	28.5819
0	0	0	OUTNOR3	189.772	175.036	45.1454	30.4095
0	1	0	OUTNOR3	185.759	175.057	41.1319	30.43
1	0	0	OUTNOR3	2491.02	978.052	2346.39	833.426
1	1	0	OUTNOR3	2655.27	986.281	2510.64	841.654
0	0	1	OUTNOR3	178.625	352.077	33.9976	207.45
0	1	1	OUTNOR3	2848.42	1168.71	2703.8	1024.08
1	0	1	OUTNOR3	176.081	393.225	31.4543	248.598
1	1	1	OUTNOR3	2689.96	1894.02	2545.33	1749.39
0	0	0	OUTNOT2	4672.02	5339.02	4527.4	5194.39
0	1	0	OUTNOT2	4688.78	5339.02	4544.16	5194.39
1	0	0	OUTNOT2	4463.47	5339.02	4318.85	5194.39
1	1	0	OUTNOT2	4726.87	5339.02	4582.24	5194.39
0	0	1	OUTNOT2	234.253	349.738	89.6258	205.111
0	1	1	OUTNOT2	213.459	349.738	68.8321	205.111
1	0	1	OUTNOT2	203.344	349.738	58.7169	205.111
1	1	1	OUTNOT2	224.177	349.738	79.5498	205.111
0	0	0	OUTNOR6	156.219	157.939	11.5923	13.312
0	1	0	OUTNOR6	158.018	157.075	13.3911	12.4476
1	0	0	OUTNOR6	165.704	157.939	21.0767	13.312
1	1	0	OUTNOR6	161.642	157.075	17.0155	12.4476
0	0	1	OUTNOR6	552.823	372.449	408.196	227.822
0	1	1	OUTNOR6	155.025	158.242	10.3981	13.6154
1	0	1	OUTNOR6	526.28	372.449	381.653	227.822
1	1	1	OUTNOR6	160.906	158.242	16.2794	13.6154

## Sheet: DEMUX (Fig 3B)
INDEMUX	SELECT	Output	Mean fluor. (MEFL)	Simulated mean fluor. (MEFL)	Mean sfGFP fluor. (MEFL)	Simulated mean sfGFP fluor. (MEFL)
0	0	OUTNOT8	3283.33	2693.88	3138.7	2549.25
1	0	OUTNOT8	242.292	160.019	97.665	15.3917
0	1	OUTNOT8	4105.89	2693.88	3961.26	2549.25
1	1	OUTNOT8	290.823	160.019	146.196	15.3917
0	0	OUTNOR7	279.902	166.53	135.275	21.9034
1	0	OUTNOR7	2352.52	3321.28	2207.89	3176.65
0	1	OUTNOR7	261.414	157.715	116.787	13.0884
1	1	OUTNOR7	237.802	162.442	93.1755	17.8152
0	0	OUTNOT9	4815.73	4543.07	4671.1	4398.44
1	0	OUTNOT9	2989.01	4543.07	2844.38	4398.44
0	1	OUTNOT9	483.53	173.981	338.903	29.3545
1	1	OUTNOT9	264.988	173.981	120.361	29.3545
0	0	OUTNOR2	180.746	184.003	36.1188	39.3762
1	0	OUTNOR2	175.642	186.275	31.0152	41.6476
0	1	OUTNOR2	214.169	191.653	69.5423	47.0263
1	1	OUTNOR2	6090.02	2012.86	5945.39	1868.23

## Sheet: SENSOR-MUX-AHL (Fig 4)
aTc	IPTG	DAPG	Output	Mean fluor. (MEFL)	Simulated mean fluor. (MEFL)	Mean sfGFP fluor. (MEFL)	Simulated mean sfGFP fluor. (MEFL)
0	0	0	OUTaTc sensor	270.166	219.152	51.0143	0
0	1	0	OUTaTc sensor	257.688	219.152	38.5357	0
1	0	0	OUTaTc sensor	1213.65	1365.49	994.498	1146.34
1	1	0	OUTaTc sensor	1554.76	1365.49	1335.61	1146.34
0	0	1	OUTaTc sensor	307.52	219.152	88.3681	0
0	1	1	OUTaTc sensor	304.901	219.152	85.7486	0
1	0	1	OUTaTc sensor	1082.98	1365.49	863.828	1146.34
1	1	1	OUTaTc sensor	1007.57	1365.49	788.423	1146.34
0	0	0	OUTIPTG sensor	532.274	219.152	313.122	0
0	1	0	OUTIPTG sensor	3355.49	8395.54	3136.34	8176.39
1	0	0	OUTIPTG sensor	400.272	219.152	181.12	0
1	1	0	OUTIPTG sensor	3519.66	8395.54	3300.51	8176.39
0	0	1	OUTIPTG sensor	417.26	219.152	198.108	0
0	1	1	OUTIPTG sensor	2900.26	8395.54	2681.11	8176.39
1	0	1	OUTIPTG sensor	429.486	219.152	210.334	0
1	1	1	OUTIPTG sensor	2669.53	8395.54	2450.38	8176.39
0	0	0	OUTDAPG sensor	630.479	219.152	411.327	0
0	1	0	OUTDAPG sensor	249.761	219.152	30.6088	0
1	0	0	OUTDAPG sensor	459.083	219.152	239.931	0
1	1	0	OUTDAPG sensor	255.244	219.152	36.0922	0
0	0	1	OUTDAPG sensor	2959	3317.23	2739.85	3098.08
0	1	1	OUTDAPG sensor	1448.7	3317.23	1229.55	3098.08
1	0	1	OUTDAPG sensor	1700.51	3317.23	1481.36	3098.08
1	1	1	OUTDAPG sensor	710.076	3317.23	490.924	3098.08
0	0	0	OUTNOT1	425.895	511.104	206.743	291.952
0	1	0	OUTNOT1	390.269	511.104	171.117	291.952
1	0	0	OUTNOT1	270.786	254.488	51.6344	35.3364
1	1	0	OUTNOT1	255.148	254.488	35.996	35.3364
0	0	1	OUTNOT1	453.373	511.104	234.221	291.952
0	1	1	OUTNOT1	426.801	511.104	207.649	291.952
1	0	1	OUTNOT1	305.789	254.488	86.6372	35.3364
1	1	1	OUTNOT1	305.777	254.488	86.6254	35.3364
0	0	0	OUTNOT9	2316.08	4617.59	2096.93	4398.44
0	1	0	OUTNOT9	310.233	248.23	91.0814	29.0783
1	0	0	OUTNOT9	2418.26	4617.59	2199.11	4398.44
1	1	0	OUTNOT9	628.405	248.23	409.253	29.0783
0	0	1	OUTNOT9	2606.75	4617.59	2387.6	4398.44
0	1	1	OUTNOT9	370.058	248.23	150.906	29.0783
1	0	1	OUTNOT9	2458.86	4617.59	2239.71	4398.44
1	1	1	OUTNOT9	436.783	248.23	217.631	29.0783
0	0	0	OUTNOT4	390.532	554.222	171.38	335.07
0	1	0	OUTNOT4	437.965	554.222	218.813	335.07
1	0	0	OUTNOT4	426.118	554.222	206.966	335.07
1	1	0	OUTNOT4	466.187	554.222	247.035	335.07
0	0	1	OUTNOT4	303.343	232.329	84.191	13.177
0	1	1	OUTNOT4	301.829	232.329	82.6768	13.177
1	0	1	OUTNOT4	315.394	232.329	96.2425	13.177
1	1	1	OUTNOT4	321.307	232.329	102.155	13.177
0	0	0	OUTNOR5	292.973	247.734	73.8211	28.5819
0	1	0	OUTNOR5	302.75	247.734	83.5983	28.5819
1	0	0	OUTNOR5	489.108	275.108	269.956	55.9558
1	1	0	OUTNOR5	692.608	275.108	473.456	55.9558
0	0	1	OUTNOR5	533.096	296.269	313.944	77.117
0	1	1	OUTNOR5	433.8	296.269	214.648	77.117
1	0	1	OUTNOR5	1187.37	1253.74	968.221	1034.59
1	1	1	OUTNOR5	1028.45	1253.74	809.301	1034.59
0	0	0	OUTNOR3	1071.99	1719.79	852.836	1500.64
0	1	0	OUTNOR3	274.33	257.966	55.1781	38.8141
1	0	0	OUTNOR3	1168.77	1243.72	949.623	1024.56
1	1	0	OUTNOR3	333.96	256.88	114.808	37.7278
0	0	1	OUTNOR3	1723.21	1143.21	1504.06	924.06
0	1	1	OUTNOR3	1555.51	970.398	1336.36	751.246
1	0	1	OUTNOR3	508.45	259.561	289.298	40.4087
1	1	1	OUTNOR3	367.436	258.762	148.284	39.61
0	0	0	OUTNOT2	709.785	424.263	490.633	205.111
0	1	0	OUTNOT2	784.843	424.263	565.691	205.111
1	0	0	OUTNOT2	1035.65	424.263	816.494	205.111
1	1	0	OUTNOT2	1816.39	424.263	1597.24	205.111
0	0	1	OUTNOT2	5201.58	4124.4	4982.43	3905.25
0	1	1	OUTNOT2	5220.02	4124.4	5000.87	3905.25
1	0	1	OUTNOT2	4761.79	4124.4	4542.64	3905.25
1	1	1	OUTNOT2	4245.11	4124.4	4025.96	3905.25
0	0	0	OUTNOR6*	364.63	242.581	145.479	23.429
0	1	0	OUTNOR6*	2560.13	1273.1	2340.98	1053.95
1	0	0	OUTNOR6*	462.12	242.581	242.968	23.429
1	1	0	OUTNOR6*	1961.21	1273.1	1742.06	1053.95
0	0	1	OUTNOR6*	327.094	229.776	107.942	10.6242
0	1	1	OUTNOR6*	313.801	248.063	94.6495	28.911
1	0	1	OUTNOR6*	351.506	229.776	132.354	10.6242
1	1	1	OUTNOR6*	307.945	248.063	88.793	28.911

## Sheet: AHL-DEMUX (Fig 5)
AHL	DAPG	Output	Mean fluor. (MEFL)	Simulated mean fluor. (MEFL)	Mean sfGFP fluor. (MEFL)	Simulated mean sfGFP fluor. (MEFL)
0	0	OUTAHL sensor	286.09	219.152	66.9384	0
1	0	OUTAHL sensor	8877.03	4487.78	8657.88	4268.63
0	1	OUTAHL sensor	283.047	219.152	63.895	0
1	1	OUTAHL sensor	4393.05	4487.78	4173.9	4268.63
0	0	OUTDAPG sensor 2	424.729	219.152	205.577	0
1	0	OUTDAPG sensor 2	354.43	219.152	135.278	0
0	1	OUTDAPG sensor 2	3599.88	5151.42	3380.73	4932.27
1	1	OUTDAPG sensor 2	2856.65	5151.42	2637.5	4932.27
0	0	OUTNOT3	3488.78	3427.06	3269.62	3207.91
1	0	OUTNOT3	3938.51	3427.06	3719.36	3207.91
0	1	OUTNOT3	773.348	231.121	554.196	11.9692
1	1	OUTNOT3	453.07	231.121	233.918	11.9692
0	0	OUTNOT8	3502.97	2768.4	3283.82	2549.25
1	0	OUTNOT8	531.735	234.81	312.584	15.6582
0	1	OUTNOT8	2907.57	2768.4	2688.41	2549.25
1	1	OUTNOT8	391.871	234.81	172.719	15.6582
0	0	OUTNOR7	303.971	232.24	84.819	13.0884
1	0	OUTNOR7	360.259	236.966	141.107	17.814
0	1	OUTNOR7	319.211	240.954	100.059	21.8019
1	1	OUTNOR7	1521.98	3319.26	1302.83	3100.11
0	0	OUTNOT9	614.068	248.506	394.916	29.3545
1	0	OUTNOT9	370.379	248.506	151.227	29.3545
0	1	OUTNOT9	4314.09	4617.59	4094.93	4398.44
1	1	OUTNOT9	3613.82	4617.59	3394.67	4398.44
0	0	OUTNOR2	312.991	266.178	93.8386	47.0263
1	0	OUTNOR2	6013.5	2077.66	5794.35	1858.51
0	1	OUTNOR2	284.352	258.528	65.1998	39.3762
1	1	OUTNOR2	431.242	260.799	212.09	41.6472

## Sheet: Full CS (Fig 6)
aTc	IPTG	DAPG	Output	Coculture	Mean fluor. (MEFL)	Simulated mean fluor. (MEFL)	Mean sfGFP fluor. (MEFL)	Simulated mean sfGFP fluor. (MEFL)
0	0	1	OUTNOR3	1	2386.43	1068.68	2241.8	924.051
0	1	1	OUTNOR3	1	1705.19	895.798	1560.56	751.171
1	0	1	OUTNOR3	1	416.6	185.038	271.973	40.4109
1	1	1	OUTNOR3	1	193.685	184.239	49.0578	39.6117
0	0	0	OUTNOR3	1	2055.89	1645.27	1911.26	1500.64
0	1	0	OUTNOR3	1	167.22	183.446	22.5935	38.8188
1	0	0	OUTNOR3	1	2137.88	1169.2	1993.25	1024.57
1	1	0	OUTNOR3	1	224.48	182.359	79.8534	37.7322
0	0	1	OUTNOR7	1	1484.82	2830.19	1340.19	2685.57
0	1	1	OUTNOR7	1	1500.5	2670.53	1355.87	2525.9
1	0	1	OUTNOR7	1	432.344	166.44	287.717	21.8129
1	1	1	OUTNOR7	1	238.316	166.439	93.6888	21.8122
0	0	0	OUTNOR7	1	375.848	162.302	231.221	17.6755
0	1	0	OUTNOR7	1	218.442	157.716	73.8151	13.0893
1	0	0	OUTNOR7	1	315.776	162.271	171.149	17.6445
1	1	0	OUTNOR7	1	213.58	157.716	68.9528	13.0892
0	0	1	OUTNOR3	2	2136.04	1068.68	1991.42	924.051
0	1	1	OUTNOR3	2	1724.48	895.798	1579.85	751.171
1	0	1	OUTNOR3	2	430.054	185.038	285.427	40.4109
1	1	1	OUTNOR3	2	198.472	184.239	53.845	39.6117
0	0	0	OUTNOR3	2	2033.72	1645.27	1889.1	1500.64
0	1	0	OUTNOR3	2	168.536	183.446	23.9096	38.8188
1	0	0	OUTNOR3	2	2134.79	1169.2	1990.16	1024.57
1	1	0	OUTNOR3	2	226.281	182.359	81.6543	37.7322
0	0	1	OUTNOR2	2	300.096	186.203	155.469	41.5766
0	1	1	OUTNOR2	2	404.607	186.182	259.98	41.5547
1	0	1	OUTNOR2	2	175.874	184.004	31.2466	39.3769
1	1	1	OUTNOR2	2	166.857	184.004	22.2297	39.3768
0	0	0	OUTNOR2	2	4863.66	1483.34	4719.03	1338.71
0	1	0	OUTNOR2	2	203.27	191.66	58.6435	47.0328
1	0	0	OUTNOR2	2	4443.19	1366.36	4298.56	1221.74
1	1	0	OUTNOR2	2	274.326	191.659	129.699	47.0324

## Sheet: Multiplexing (Fig 7)
aTc	IPTG	DAPG	Output	Coculture	Mean fluor. (MEFL)	Simulated mean fluor. (MEFL)	Mean sfGFP fluor. (MEFL)	Simulated mean sfGFP fluor. (MEFL)
0	1	1	IN1	1	330.511	436.579	185.884	291.952
0	1	1	OUT1	1	1379.16	2734.55	1234.54	2589.92
0	1	1	IN2	2	244.233	173.705	99.6062	29.0785
0	1	1	OUT2	2	411.099	186.19	266.472	41.563
1	0	0	IN1	1	186.989	179.963	42.362	35.3364
1	0	0	OUT1	1	296.003	162.323	151.376	17.696
1	0	0	IN2	2	5499.48	4543.06	5354.85	4398.44
1	0	0	OUT2	2	4998.9	1521.83	4854.27	1377.21

## Sheet: Dynamics (Fig S15)
aTc	IPTG	DAPG	Output	Coculture	Time (hours)	Mean fluor. (MEFL)	Simulated mean fluor. (MEFL)	Mean sfGFP fluor. (MEFL)	Simulated mean sfGFP fluor. (MEFL)
0	1	1	OUTDAPGsensor	1	0	189.002	144.627	44.3747	0
0	1	1	OUTDAPGsensor	1	1	435.605	1954.73	290.978	1810.1
0	1	1	OUTDAPGsensor	1	2	547.978	2752.77	403.351	2608.14
0	1	1	OUTDAPGsensor	1	3	640.158	3104.61	495.531	2959.98
0	1	1	OUTDAPGsensor	1	4	620.958	3259.73	476.332	3115.1
0	1	1	OUTDAPGsensor	1	5	656.734	3328.12	512.107	3183.49
0	1	1	OUTDAPGsensor	1	6	716.564	3358.27	571.937	3213.64
0	1	1	OUTDAPGsensor	1	7	817.047	3371.56	672.42	3226.94
0	1	1	OUTDAPGsensor	1	8	819.754	3377.42	675.127	3232.8
0	1	1	OUTDAPGsensor	1	9	906.152	3380.01	761.525	3235.38
0	1	1	OUTDAPGsensor	1	10	966.053	3381.15	821.426	3236.52
0	1	1	OUTDAPGsensor	1	11	1075.52	3381.65	930.889	3237.02
0	1	1	OUTDAPGsensor	1	12	1139.11	3381.87	994.481	3237.24
0	1	1	OUTAHL sensor	1	0	230.686	157.134	86.0592	12.5072
0	1	1	OUTAHL sensor	1	1	231.218	162.471	86.5915	17.8442
0	1	1	OUTAHL sensor	1	2	228.127	165.168	83.4999	20.5416
0	1	1	OUTAHL sensor	1	3	223.424	168.522	78.7967	23.8948
0	1	1	OUTAHL sensor	1	4	238.874	178.46	94.2469	33.8327
0	1	1	OUTAHL sensor	1	5	542.081	211.422	397.454	66.7952
0	1	1	OUTAHL sensor	1	6	2355.24	305.465	2210.61	160.839
0	1	1	OUTAHL sensor	1	7	4473.49	504.146	4328.87	359.519
0	1	1	OUTAHL sensor	1	8	4802.82	797.588	4658.19	652.961
0	1	1	OUTAHL sensor	1	9	5185.87	1113.91	5041.25	969.282
0	1	1	OUTAHL sensor	1	10	5521.35	1383.24	5376.72	1238.62
0	1	1	OUTAHL sensor	1	11	6311.58	1576.56	6166.95	1431.93
0	1	1	OUTAHL sensor	1	12	6520.33	1695.17	6375.7	1550.55
0	1	1	OUTNOT4	2	0	582.898	494.767	438.271	350.14
0	1	1	OUTNOT4	2	1	448.55	318.087	303.923	173.46
0	1	1	OUTNOT4	2	2	343.713	229.721	199.086	85.0938
0	1	1	OUTNOT4	2	3	276.409	190.089	131.782	45.4623
0	1	1	OUTNOT4	2	4	233.915	172.404	89.2878	27.777
0	1	1	OUTNOT4	2	5	210.406	164.524	65.779	19.8973
0	1	1	OUTNOT4	2	6	202.246	161.016	57.6189	16.3888
0	1	1	OUTNOT4	2	7	206.218	159.454	61.5908	14.8271
0	1	1	OUTNOT4	2	8	198.216	158.759	53.589	14.132
0	1	1	OUTNOT4	2	9	194.406	158.45	49.7789	13.8227
0	1	1	OUTNOT4	2	10	197.012	158.312	52.3848	13.6851
0	1	1	OUTNOT4	2	11	201.772	158.251	57.1448	13.6239
0	1	1	OUTNOT4	2	12	208.035	158.224	63.4081	13.5967
0	1	1	OUTAHL sensor	2	0	248.336	157.134	103.709	12.5072
0	1	1	OUTAHL sensor	2	1	223.585	162.471	78.9576	17.8442
0	1	1	OUTAHL sensor	2	2	210.325	165.168	65.698	20.5416
0	1	1	OUTAHL sensor	2	3	200.054	168.522	55.4271	23.8948
0	1	1	OUTAHL sensor	2	4	197.387	178.46	52.7605	33.8327
0	1	1	OUTAHL sensor	2	5	339.872	211.422	195.245	66.7952
0	1	1	OUTAHL sensor	2	6	1648.33	305.465	1503.7	160.839
0	1	1	OUTAHL sensor	2	7	3575.72	504.146	3431.09	359.519
0	1	1	OUTAHL sensor	2	8	4279.5	797.588	4134.88	652.961
0	1	1	OUTAHL sensor	2	9	4707.22	1113.91	4562.59	969.282
0	1	1	OUTAHL sensor	2	10	5125.13	1383.24	4980.51	1238.62
0	1	1	OUTAHL sensor	2	11	5942.66	1576.56	5798.03	1431.93
0	1	1	OUTAHL sensor	2	12	6531.15	1695.17	6386.52	1550.55
0	1	1	OUTNOT2	3	0	437.436	348.873	292.809	204.246
0	1	1	OUTNOT2	3	1	380.694	414.643	236.067	270.016
0	1	1	OUTNOT2	3	2	938.378	681.257	793.751	536.63
0	1	1	OUTNOT2	3	3	2577.34	1227.83	2432.72	1083.21
0	1	1	OUTNOT2	3	4	3572.87	1987.81	3428.24	1843.18
0	1	1	OUTNOT2	3	5	4720	2739.16	4575.38	2594.54
0	1	1	OUTNOT2	3	6	5369.73	3317.07	5225.1	3172.44
0	1	1	OUTNOT2	3	7	5346.52	3695.82	5201.89	3551.19
0	1	1	OUTNOT2	3	8	5590.21	3920.77	5445.59	3776.15
0	1	1	OUTNOT2	3	9	5944.6	4046.28	5799.98	3901.66
0	1	1	OUTNOT2	3	10	6272.26	4113.44	6127.64	3968.81
0	1	1	OUTNOT2	3	11	6577.83	4148.32	6433.21	4003.69
0	1	1	OUTNOT2	3	12	7260	4166.05	7115.37	4021.43
0	1	1	OUTAHL sensor	3	0	346.89	157.134	202.263	12.5072
0	1	1	OUTAHL sensor	3	1	320.022	162.471	175.395	17.8442
0	1	1	OUTAHL sensor	3	2	294.274	165.168	149.647	20.5416
0	1	1	OUTAHL sensor	3	3	466.158	168.522	321.531	23.8948
0	1	1	OUTAHL sensor	3	4	585.703	178.46	441.076	33.8327
0	1	1	OUTAHL sensor	3	5	1351.82	211.422	1207.2	66.7952
0	1	1	OUTAHL sensor	3	6	4415.78	305.465	4271.15	160.839
0	1	1	OUTAHL sensor	3	7	5300.79	504.146	5156.16	359.519
0	1	1	OUTAHL sensor	3	8	5699.63	797.588	5555.01	652.961
0	1	1	OUTAHL sensor	3	9	5900.98	1113.91	5756.35	969.282
0	1	1	OUTAHL sensor	3	10	6003.11	1383.24	5858.48	1238.62
0	1	1	OUTAHL sensor	3	11	6287.73	1576.56	6143.11	1431.93
0	1	1	OUTAHL sensor	3	12	6666.66	1695.17	6522.04	1550.55
0	1	1	OUTNOR6*	4	0	5172.43	1240.22	5027.81	1095.6
0	1	1	OUTNOR6*	4	1	5025.6	1182.69	4880.97	1038.06
0	1	1	OUTNOR6*	4	2	3656.02	919.779	3511.39	775.152
0	1	1	OUTNOR6*	4	3	2351.4	621.748	2206.77	477.121
0	1	1	OUTNOR6*	4	4	1213.66	416.364	1069.03	271.737
0	1	1	OUTNOR6*	4	5	741.118	299.42	596.491	154.793
0	1	1	OUTNOR6*	4	6	509.864	237.639	365.237	93.0125
0	1	1	OUTNOR6*	4	7	404.562	205.96	259.935	61.3336
0	1	1	OUTNOR6*	4	8	345.168	189.897	200.541	45.2702
0	1	1	OUTNOR6*	4	9	324.703	181.779	180.076	37.1522
0	1	1	OUTNOR6*	4	10	313.201	177.679	168.574	33.0517
0	1	1	OUTNOR6*	4	11	320.761	175.608	176.134	30.9806
0	1	1	OUTNOR6*	4	12	315.223	174.562	170.596	29.9351
0	1	1	OUTAHL sensor	4	0	666.953	157.134	522.326	12.5072
0	1	1	OUTAHL sensor	4	1	687.245	162.471	542.619	17.8442
0	1	1	OUTAHL sensor	4	2	553.974	165.168	409.347	20.5416
0	1	1	OUTAHL sensor	4	3	416.358	168.522	271.731	23.8948
0	1	1	OUTAHL sensor	4	4	306.682	178.46	162.055	33.8327
0	1	1	OUTAHL sensor	4	5	441.161	211.422	296.534	66.7952
0	1	1	OUTAHL sensor	4	6	1780.79	305.465	1636.17	160.839
0	1	1	OUTAHL sensor	4	7	3462.43	504.146	3317.81	359.519
0	1	1	OUTAHL sensor	4	8	4281.18	797.588	4136.55	652.961
0	1	1	OUTAHL sensor	4	9	4776.87	1113.91	4632.24	969.282
0	1	1	OUTAHL sensor	4	10	5298.18	1383.24	5153.56	1238.62
0	1	1	OUTAHL sensor	4	11	5940.37	1576.56	5795.74	1431.93
0	1	1	OUTAHL sensor	4	12	6032.37	1695.17	5887.74	1550.55
0	1	1	OUTNOR3	5	0	200.023	184.207	55.3961	39.58
0	1	1	OUTNOR3	5	1	187.184	184.157	42.5567	39.5302
0	1	1	OUTNOR3	5	2	187.155	189.025	42.5283	44.3982
0	1	1	OUTNOR3	5	3	192.871	207.469	48.2443	62.8425
0	1	1	OUTNOR3	5	4	240.454	251.846	95.8275	107.219
0	1	1	OUTNOR3	5	5	456.638	334.085	312.011	189.458
0	1	1	OUTNOR3	5	6	767.563	452.206	622.936	307.579
0	1	1	OUTNOR3	5	7	1051.61	584.113	906.979	439.486
0	1	1	OUTNOR3	5	8	1297.74	702.93	1153.11	558.303
0	1	1	OUTNOR3	5	9	1520.98	793.978	1376.35	649.351
0	1	1	OUTNOR3	5	10	1637.91	856.263	1493.28	711.636
0	1	1	OUTNOR3	5	11	1759.62	895.679	1614.99	751.052
0	1	1	OUTNOR3	5	12	2011.59	919.312	1866.97	774.685
0	1	1	OUTAHL sensor	5	0	240.948	157.134	96.3207	12.5072
0	1	1	OUTAHL sensor	5	1	214.736	162.471	70.1091	17.8442
0	1	1	OUTAHL sensor	5	2	204.184	165.168	59.5575	20.5416
0	1	1	OUTAHL sensor	5	3	198.416	168.522	53.7887	23.8948
0	1	1	OUTAHL sensor	5	4	223.487	178.46	78.8603	33.8327
0	1	1	OUTAHL sensor	5	5	844.923	211.422	700.296	66.7952
0	1	1	OUTAHL sensor	5	6	4023.42	305.465	3878.79	160.839
0	1	1	OUTAHL sensor	5	7	5080.1	504.146	4935.47	359.519
0	1	1	OUTAHL sensor	5	8	5262.54	797.588	5117.91	652.961
0	1	1	OUTAHL sensor	5	9	5421.18	1113.91	5276.55	969.282
0	1	1	OUTAHL sensor	5	10	5341.69	1383.24	5197.06	1238.62
0	1	1	OUTAHL sensor	5	11	5739.25	1576.56	5594.62	1431.93
0	1	1	OUTAHL sensor	5	12	6298.56	1695.17	6153.93	1550.55
0	1	1	OUTNOR3	6	0	195.049	184.207	50.4221	39.58
0	1	1	OUTNOR3	6	1	186.566	184.157	41.9389	39.5302
0	1	1	OUTNOR3	6	2	187.726	189.025	43.0995	44.3982
0	1	1	OUTNOR3	6	3	190.546	207.469	45.9192	62.8425
0	1	1	OUTNOR3	6	4	237.337	251.846	92.7097	107.219
0	1	1	OUTNOR3	6	5	453.959	334.085	309.332	189.458
0	1	1	OUTNOR3	6	6	769.577	452.206	624.95	307.579
0	1	1	OUTNOR3	6	7	1136.95	584.113	992.318	439.486
0	1	1	OUTNOR3	6	8	1334.96	702.93	1190.33	558.303
0	1	1	OUTNOR3	6	9	1531.87	793.978	1387.25	649.351
0	1	1	OUTNOR3	6	10	1701.69	856.263	1557.06	711.636
0	1	1	OUTNOR3	6	11	1794.66	895.679	1650.03	751.052
0	1	1	OUTNOR3	6	12	1930.48	919.312	1785.86	774.685
0	1	1	OUTNOT8	6	0	4099.94	2540.17	3955.31	2395.55
0	1	1	OUTNOT8	6	1	3538.3	2539.83	3393.67	2395.21
0	1	1	OUTNOT8	6	2	3435.82	2539.38	3291.19	2394.75
0	1	1	OUTNOT8	6	3	3417.03	2538.87	3272.4	2394.24
0	1	1	OUTNOT8	6	4	3021.63	2537.64	2877.01	2393.01
0	1	1	OUTNOT8	6	5	2738.63	2529.07	2594	2384.44
0	1	1	OUTNOT8	6	6	1953.74	2429.99	1809.11	2285.36
0	1	1	OUTNOT8	6	7	1306.6	1865.19	1161.97	1720.57
0	1	1	OUTNOT8	6	8	878.713	1048.55	734.086	903.919
0	1	1	OUTNOT8	6	9	687.844	564.378	543.217	419.751
0	1	1	OUTNOT8	6	10	562.75	339.651	418.123	195.025
0	1	1	OUTNOT8	6	11	514.348	241.293	369.721	96.6664
0	1	1	OUTNOT8	6	12	499.178	198.94	354.551	54.3135
0	1	1	OUTNOR3	7	0	197.758	184.207	53.1314	39.58
0	1	1	OUTNOR3	7	1	188.788	184.157	44.1612	39.5302
0	1	1	OUTNOR3	7	2	191.596	189.025	46.9688	44.3982
0	1	1	OUTNOR3	7	3	191.859	207.469	47.2316	62.8425
0	1	1	OUTNOR3	7	4	243.621	251.846	98.9943	107.219
0	1	1	OUTNOR3	7	5	447.402	334.085	302.775	189.458
0	1	1	OUTNOR3	7	6	786.918	452.206	642.291	307.579
0	1	1	OUTNOR3	7	7	1114.86	584.113	970.235	439.486
0	1	1	OUTNOR3	7	8	1356	702.93	1211.38	558.303
0	1	1	OUTNOR3	7	9	1557.47	793.978	1412.84	649.351
0	1	1	OUTNOR3	7	10	1654.99	856.263	1510.36	711.636
0	1	1	OUTNOR3	7	11	1840.17	895.679	1695.54	751.052
0	1	1	OUTNOR3	7	12	1999.91	919.312	1855.29	774.685
0	1	1	OUTNOR7	7	0	266.673	157.197	122.046	12.5697
0	1	1	OUTNOR7	7	1	267.518	158.065	122.892	13.438
0	1	1	OUTNOR7	7	2	276.604	160.198	131.977	15.5713
0	1	1	OUTNOR7	7	3	278.216	162.479	133.589	17.8517
0	1	1	OUTNOR7	7	4	290.691	164.207	146.064	19.5801
0	1	1	OUTNOR7	7	5	309.618	165.302	164.991	20.6749
0	1	1	OUTNOR7	7	6	375.854	166.122	231.228	21.4952
0	1	1	OUTNOR7	7	7	524.193	169.087	379.566	24.46
0	1	1	OUTNOR7	7	8	796.347	188.063	651.72	43.4359
0	1	1	OUTNOR7	7	9	1129.05	278.888	984.426	134.261
0	1	1	OUTNOR7	7	10	1328.72	601.214	1184.09	456.587
0	1	1	OUTNOR7	7	11	1637.92	1261.38	1493.29	1116.75
0	1	1	OUTNOR7	7	12	1730.7	1971.23	1586.07	1826.6
