# Supplementary material for: Multiplexing cell‐cell communication
Source: Mol Syst Biol. 2020 Jul 16;16(7):e9618. doi: 10.15252/msb.20209618 (PMC7365139; doi:10.15252/msb.20209618)
Supplement: Supplementary file 3 — Dataset EV1 [file MSB-16-e9618-s003.zip › README.txt]

Dataset EV1 - Mean fluorescence measurements and simulations

Dataset EV1 is an Excel file listing mean fluorescence measurements and
simulations for the major experiments of this study. Cell fluorescence was
measured and summarized via the arithmetic mean summary statistic. sfGFP
fluorescence was then calculated by subtracting mean autofluorescence. Mean
sfGFP fluorescence was also simulated by a model (see Appendix Text) and then
summed with mean autofluorescence to simulate mean cellular fluorescence. All
four fluorescence values are listed for all experimental conditions.

Experiment:
 Tab 1 - MUX                            (Fig 3A)
 Tab 2 - DEMUX                          (Fig 3B)
 Tab 3 - SENSOR-MUX-AHL                 (Fig 4)
 Tab 4 - AHL-DEMUX                      (Fig 5)
 Tab 5 - Full CS                        (Fig 6)
 Tab 6 - Multiplexing                   (Fig 7)
 Tab 7 - Dynamical CS response to DAPG  (Fig S15)
