# Supplementary material for: Multiplexing cell‐cell communication
Source: Mol Syst Biol. 2020 Jul 16;16(7):e9618. doi: 10.15252/msb.20209618 (PMC7365139; doi:10.15252/msb.20209618)
Supplement: Supplementary file 4 — Dataset EV2 [file MSB-16-e9618-s004.zip]

Archive with 116 entries (116 files):
- parts/insulated_sfgfp_gene.gb
- parts/promoters/apFAB126.gb
- parts/promoters/apFAB80.gb
- parts/promoters/P_lux.gb
- parts/promoters/P_lux_star.gb
- parts/promoters/P_PhlF.gb
- parts/promoters/P_R.gb
- parts/promoters/P_tac.gb
- parts/promoters/P_tet.gb
- parts/promoters/P1.gb
- parts/promoters/P2.gb
- parts/promoters/P3.gb
- parts/promoters/P4.gb
- parts/promoters/P5.gb
- parts/promoters/P6.gb
- parts/promoters/P6_star.gb
- parts/promoters/P7.gb
- parts/promoters/P8.gb
- parts/promoters/P9.gb
- parts/sgrnas/S1.gb
- parts/sgrnas/S2.gb
- parts/sgrnas/S3.gb
- parts/sgrnas/S4.gb
- parts/sgrnas/S5.gb
- parts/sgrnas/S6.gb
- parts/sgrnas/S6_star.gb
- parts/sgrnas/S7.gb
- parts/sgrnas/S8.gb
- parts/sgrnas/S9.gb
- parts/transcription_units/dCas9_strong.gb
- parts/transcription_units/dCas9_weak.gb
- parts/transcription_units/lacI.gb
- parts/transcription_units/luxI.gb
- parts/transcription_units/luxR.gb
- parts/transcription_units/phlF_DAPG_sensor.gb
- parts/transcription_units/phlF_DAPG_sensor_2.gb
- parts/transcription_units/tetR.gb
- plasmids/pJS0002.gb
- plasmids/pJS0087.gb
- plasmids/pJS0099.gb
- plasmids/pJS0100.gb
- plasmids/pJS0101.gb
- plasmids/pJS0102.gb
- plasmids/pJS0103.gb
- plasmids/pJS0104.gb
- plasmids/pJS0105.gb
- plasmids/pJS0106.gb
- plasmids/pJS0107.gb
- plasmids/pJS0113.gb
- plasmids/pJS0114.gb
- plasmids/pJS0115.gb
- plasmids/pJS0116.gb
- plasmids/pJS0117.gb
- plasmids/pJS0118.gb
- plasmids/pJS0119.gb
- plasmids/pJS0120.gb
- plasmids/pJS0122.gb
- plasmids/pJS0123.gb
- plasmids/pJS0126.gb
- plasmids/pJS0127.gb
- plasmids/pJS0130.gb
- plasmids/pJS0133.gb
- plasmids/pJS0134.gb
- plasmids/pJS0143.gb
- plasmids/pJS0155.gb
- plasmids/pJS0156.gb
- plasmids/pJS0157.gb
- plasmids/pJS0158.gb
- plasmids/pJS0162.gb
- plasmids/pJS0164.gb
- plasmids/pJS0200.gb
- plasmids/pJS0205.gb
- plasmids/pJS0260.gb
- plasmids/pJS0275.gb
- plasmids/pJS0277.gb
- plasmids/pJS0281.gb
- plasmids/pJS0282.gb
- plasmids/pJS0283.gb
- plasmids/pJS0284.gb
- plasmids/pJS0285.gb
- plasmids/pJS0286.gb
- plasmids/pJS0304.gb
- plasmids/pJS0305.gb
- plasmids/pJS0306.gb
- plasmids/pJS0307.gb
- plasmids/pJS0308.gb
- plasmids/pJS0309.gb
- plasmids/pJS0310.gb
- plasmids/pJS0311.gb
- plasmids/pJS0312.gb
- plasmids/pJS0314.gb
- plasmids/pJS0315.gb
- plasmids/pJS0317.gb
- plasmids/pJS0318.gb
- plasmids/pJS0326.gb
- plasmids/pJS0333.gb
- plasmids/pJS0337.gb
- plasmids/pJS0338.gb
- plasmids/pJS0339.gb
- plasmids/pJS0340.gb
- plasmids/pJS0341.gb
- plasmids/pJS0342.gb
- plasmids/pJS0343.gb
- plasmids/pJS0344.gb
- plasmids/pJS0345.gb
- plasmids/pJS0346.gb
- plasmids/pJS0347.gb
- plasmids/pJS0348.gb
- plasmids/pJS0349.gb
- plasmids/pJS0350.gb
- plasmids/pJS0355.gb
- plasmids/pJS0356.gb
- plasmids/pJS0357.gb
- plasmids/pSC31_1.gb
- plasmids/pSC31_3.gb
- README.txt
