# Supplementary material for: Multiplexing cell‐cell communication
Source: Mol Syst Biol. 2020 Jul 16;16(7):e9618. doi: 10.15252/msb.20209618 (PMC7365139; doi:10.15252/msb.20209618)
Supplement: Supplementary file 4 — Dataset EV2 [file MSB-16-e9618-s004.zip › parts/insulated_sfgfp_gene.gb]

LOCUS       Insulated_sfgfp_gene     958 bp ds-DNA     linear       20-JAN-2020
DEFINITION  .
KEYWORDS    "Type:insulated gene"                                              
FEATURES             Location/Qualifiers
     ribosome_binding_site 76..109
                           /label="RBS"
                           /ApEinfo_revcolor=#c7b0e3
                           /ApEinfo_fwdcolor=#c7b0e3
     misc_feature          7..8
                           /label="cleavage site"
                           /ApEinfo_revcolor=#c6c9d1
                           /ApEinfo_fwdcolor=#c6c9d1
     terminator            830..958
                           /label="B0015"
                           /ApEinfo_revcolor=#f58a5e
                           /ApEinfo_fwdcolor=#f58a5e
     misc_feature          1..75
                           /label="RiboJ"
                           /ApEinfo_revcolor=#c6c9d1
                           /ApEinfo_fwdcolor=#c6c9d1
     CDS                   110..829
                           /label="sfgfp"
                           /ApEinfo_revcolor=#84b0dc
                           /ApEinfo_fwdcolor=#84b0dc
ORIGIN
        1 agctgtcacc ggatgtgctt tccggtctga tgagtccgtg aggacgaaac agcctctaca
       61 aataattttg tttaataagt atcctctaac cctaaagggg cacaaaatca tgcgtaaagg
      121 cgaagagctg ttcactggtg tcgtccctat tctggtggaa ctggatggtg atgtcaacgg
      181 tcataagttt tccgtgcgtg gcgagggtga aggtgacgca actaatggta aactgacgct
      241 gaagttcatc tgtactactg gtaaactgcc ggtaccttgg ccgactctgg taacgacgct
      301 gacttatggt gttcagtgct ttgctcgtta tccggaccat atgaagcagc atgacttctt
      361 caagtccgcc atgccggaag gctatgtgca ggaacgcacg atttccttta aggatgacgg
      421 cacgtacaaa acgcgtgcgg aagtgaaatt tgaaggcgat accctggtaa accgcattga
      481 gctgaaaggc attgacttta aagaagacgg caatatcctg ggccataagc tggaatacaa
      541 ttttaacagc cacaatgttt acatcaccgc cgataaacaa aaaaatggca ttaaagcgaa
      601 ttttaaaatt cgccacaacg tggaggatgg cagcgtgcag ctggctgatc actaccagca
      661 aaacactcca atcggtgatg gtcctgttct gctgccagac aatcactatc tgagcacgca
      721 aagcgttctg tctaaagatc cgaacgagaa acgcgatcat atggttctgc tggagttcgt
      781 aaccgcagcg ggcatcacgc atggtatgga tgaactgtac aaatgatgac caggcatcaa
      841 ataaaacgaa aggctcagtc gaaagactgg gcctttcgtt ttatctgttg tttgtcggtg
      901 aacgctctct actagagtca cactggctca ccttcgggtg ggcctttctg cgtttata
//
