# Supplementary material for: Multiplexing cell‐cell communication
Source: Mol Syst Biol. 2020 Jul 16;16(7):e9618. doi: 10.15252/msb.20209618 (PMC7365139; doi:10.15252/msb.20209618)
Supplement: Supplementary file 4 — Dataset EV2 [file MSB-16-e9618-s004.zip › parts/promoters/apFAB126.gb]

LOCUS       apFAB126                  37 bp ds-DNA     linear       07-JAN-2020
DEFINITION  .
KEYWORDS    "Type:promoter"                                                    
FEATURES             Location/Qualifiers
     -35_signal      1..6
                     /label="-35"
                     /ApEinfo_revcolor=#b1ff67
                     /ApEinfo_fwdcolor=#b1ff67
     promoter        1..37
                     /label="apFAB126"
                     /ApEinfo_revcolor=#b1ff67
                     /ApEinfo_fwdcolor=#b1ff67
     -10_signal      24..29
                     /label="-10"
                     /ApEinfo_revcolor=#b1ff67
                     /ApEinfo_fwdcolor=#b1ff67
ORIGIN
        1 TCGACAttta tcccttgcgg cgaTATAATa gattcat
//
