# Supplementary material for: Multiplexing cell‐cell communication
Source: Mol Syst Biol. 2020 Jul 16;16(7):e9618. doi: 10.15252/msb.20209618 (PMC7365139; doi:10.15252/msb.20209618)
Supplement: Supplementary file 4 — Dataset EV2 [file MSB-16-e9618-s004.zip › parts/promoters/P_tac.gb]

LOCUS       P_tac                    132 bp ds-DNA     linear       07-JAN-2020
DEFINITION  .
KEYWORDS    "Type:promoter"                                                    
FEATURES             Location/Qualifiers
     promoter        1..104
                     /label="P_tac"
                     /ApEinfo_revcolor=#b1ff67
                     /ApEinfo_fwdcolor=#b1ff67
     misc_feature    1..70
                     /label="Unique insulator"
                     /ApEinfo_revcolor=#c6c9d1
                     /ApEinfo_fwdcolor=#c6c9d1
     protein_bind    105..125
                     /label="LacO"
                     /ApEinfo_revcolor=#c6c9d1
                     /ApEinfo_fwdcolor=#c6c9d1
     -10_signal      93..99
                     /label="-10"
                     /ApEinfo_revcolor=#b1ff67
                     /ApEinfo_fwdcolor=#b1ff67
     -35_signal      71..76
                     /label="-35"
                     /ApEinfo_revcolor=#b1ff67
                     /ApEinfo_fwdcolor=#b1ff67
ORIGIN
        1 TTTCGATAAA CTTCGGGACG GGATAGCTCT CCTACCTTTC TCTTAAGCTC GAATACCTCG
       61 AGGCCCGCCC TTGACAatta atcatcggct cgTATAATGt gtggaattgt gagcggataa
      121 caatttcaca ca
//
