# Supplementary material for: Multiplexing cell‐cell communication
Source: Mol Syst Biol. 2020 Jul 16;16(7):e9618. doi: 10.15252/msb.20209618 (PMC7365139; doi:10.15252/msb.20209618)
Supplement: Supplementary file 4 — Dataset EV2 [file MSB-16-e9618-s004.zip › parts/promoters/P6_star.gb]

LOCUS       P6*                      116 bp ds-DNA     linear       07-JAN-2020
DEFINITION  .
KEYWORDS    "Type:promoter"                                                    
FEATURES             Location/Qualifiers
     misc_binding    100..102
                     /label="PAM"
                     /ApEinfo_revcolor=#c6c9d1
                     /ApEinfo_fwdcolor=#c6c9d1
     -10_signal      103..108
                     /label="-10"
                     /ApEinfo_revcolor=#b1ff67
                     /ApEinfo_fwdcolor=#b1ff67
     misc_feature    1..67
                     /label="Unique insulator"
                     /ApEinfo_revcolor=#c6c9d1
                     /ApEinfo_fwdcolor=#c6c9d1
     misc_binding    80..99
                     /label="Operator"
                     /ApEinfo_revcolor=#c6c9d1
                     /ApEinfo_fwdcolor=#c6c9d1
     promoter        1..116
                     /label="P6*"
                     /ApEinfo_revcolor=#b1ff67
                     /ApEinfo_fwdcolor=#b1ff67
     -35_signal      79..84
                     /label="-35"
                     /ApEinfo_revcolor=#b1ff67
                     /ApEinfo_fwdcolor=#b1ff67
ORIGIN
        1 tcgcttccgc gttccgtcta ctccctatta cgctccggaa tctccgacgc ctacggccga
       61 cgtcggaAAA AAATTTATTT GCTTTgatta caacgtgtct ggTATAATGT GTGGAT
//
