# Supplementary material for: Multiplexing cell‐cell communication
Source: Mol Syst Biol. 2020 Jul 16;16(7):e9618. doi: 10.15252/msb.20209618 (PMC7365139; doi:10.15252/msb.20209618)
Supplement: Supplementary file 4 — Dataset EV2 [file MSB-16-e9618-s004.zip › parts/promoters/P9.gb]

LOCUS       P9                       105 bp ds-DNA     linear       07-JAN-2020
DEFINITION  .
KEYWORDS    "Type:promoter"                                                    
FEATURES             Location/Qualifiers
     -10_signal      92..97
                     /label="-10"
                     /ApEinfo_revcolor=#b1ff67
                     /ApEinfo_fwdcolor=#b1ff67
     misc_feature    1..68
                     /label="Unique insulator"
                     /ApEinfo_revcolor=#c6c9d1
                     /ApEinfo_fwdcolor=#c6c9d1
     misc_binding    89..91
                     /label="PAM"
                     /ApEinfo_revcolor=#c6c9d1
                     /ApEinfo_fwdcolor=#c6c9d1
     misc_binding    69..88
                     /label="Operator"
                     /ApEinfo_revcolor=#c6c9d1
                     /ApEinfo_fwdcolor=#c6c9d1
     -35_signal      69..74
                     /label="-35"
                     /ApEinfo_revcolor=#b1ff67
                     /ApEinfo_fwdcolor=#b1ff67
     promoter        1..105
                     /label="P9"
                     /ApEinfo_revcolor=#b1ff67
                     /ApEinfo_fwdcolor=#b1ff67
ORIGIN
        1 TTTATTTATC GTCCGCCGGC CGACGGACTT CGTATTTCGG AGCTACTCGG GCGTATACGT
       61 ATCGGGCCtc gacatgtcgt gcgtgtattg gtataataga ttcat
//
