# Supplementary material for: Multiplexing cell‐cell communication
Source: Mol Syst Biol. 2020 Jul 16;16(7):e9618. doi: 10.15252/msb.20209618 (PMC7365139; doi:10.15252/msb.20209618)
Supplement: Supplementary file 4 — Dataset EV2 [file MSB-16-e9618-s004.zip › parts/sgrnas/S8.gb]

LOCUS       S8                       102 bp ds-DNA     linear       07-JAN-2020
DEFINITION  .
KEYWORDS    "Type:sgRNA"                                                       
FEATURES             Location/Qualifiers
     misc_binding    1..20
                     /label="Guide sequence"
                     /ApEinfo_revcolor=#c6c9d1
                     /ApEinfo_fwdcolor=#c6c9d1
     terminator      63..102
                     /label="S. pyogenes terminator"
                     /ApEinfo_revcolor=#f58a5e
                     /ApEinfo_fwdcolor=#f58a5e
     protein_bind    21..62
                     /label="dCas9 handle"
                     /ApEinfo_revcolor=#c6c9d1
                     /ApEinfo_fwdcolor=#c6c9d1
     ncRNA           1..102
                     /label="S8"
                     /ApEinfo_revcolor=#84b0dc
                     /ApEinfo_fwdcolor=#84b0dc
ORIGIN
        1 tcgacacgtg cgttcacgtg gttttagagc tagaaatagc aagttaaaat aaggctagtc
       61 cgttatcaac ttgaaaaagt ggcaccgagt cggtgctttt tt
//
