# Supplementary material for: Multiplexing cell‐cell communication
Source: Mol Syst Biol. 2020 Jul 16;16(7):e9618. doi: 10.15252/msb.20209618 (PMC7365139; doi:10.15252/msb.20209618)
Supplement: Supplementary file 4 — Dataset EV2 [file MSB-16-e9618-s004.zip › parts/transcription_units/dCas9_weak.gb]

LOCUS       dCas9_transcription_uni 4344 bp ds-DNA     linear       05-MAR-2020
DEFINITION  .
FEATURES             Location/Qualifiers
     mutation              2650..2652
                           /label="H840A"
                           /ApEinfo_revcolor=#ff9ccd
                           /ApEinfo_fwdcolor=#ff9ccd
     ribosome_binding_site 66..74
                           /label="SD1"
                           /ApEinfo_revcolor=#c7b0e3
                           /ApEinfo_fwdcolor=#c7b0e3
     CDS                   80..121
                           /label="First cistron gene product"
                           /ApEinfo_revcolor=#84b0dc
                           /ApEinfo_fwdcolor=#84b0dc
     -10_signal            34..39
                           /label="-10"
                           /ApEinfo_revcolor=#b1ff67
                           /ApEinfo_fwdcolor=#b1ff67
     ribosome_binding_site 48..133
                           /label="BCD16 (apFAB694)"
                           /ApEinfo_revcolor=#c7b0e3
                           /ApEinfo_fwdcolor=#c7b0e3
     CDS                   133..4239
                           /label="dCas9"
                           /ApEinfo_revcolor=#84b0dc
                           /ApEinfo_fwdcolor=#84b0dc
     mutation              160..162
                           /label="D10A"
                           /ApEinfo_revcolor=#ff9ccd
                           /ApEinfo_fwdcolor=#ff9ccd
     promoter              1..47
                           /label="apFAB47"
                           /ApEinfo_revcolor=#b1ff67
                           /ApEinfo_fwdcolor=#b1ff67
     ribosome_binding_site 118..126
                           /label="SD2"
                           /ApEinfo_revcolor=#c7b0e3
                           /ApEinfo_fwdcolor=#c7b0e3
     terminator            4240..4344
                           /label="T1"
                           /ApEinfo_revcolor=#f58a5e
                           /ApEinfo_fwdcolor=#f58a5e
     -35_signal            11..16
                           /label="-35"
                           /ApEinfo_revcolor=#b1ff67
                           /ApEinfo_fwdcolor=#b1ff67
ORIGIN
        1 AAAAAGAGTA TTGACTTCGC ATCTTTTTGT ACCCATAATT ATTTCATGGG CCCAAGTTCA
       61 CTTAAAAAGG AGATCAACAA TGAAAGCAAT TTTCGTACTG AAACATCTTA ATCATGCTTA
      121 GGAGTCTTTC TAATGGATAA GAAATACTCA ATAGGCTTAG CTATCGGCAC AAATAGCGTC
      181 GGATGGGCGG TGATCACTGA TGAATATAAG GTTCCGTCTA AAAAGTTCAA GGTTCTGGGA
      241 AATACAGACC GCCACAGTAT CAAAAAAAAT CTTATAGGGG CTCTTTTATT TGACAGTGGA
      301 GAGACAGCGG AAGCGACTCG TCTCAAACGG ACAGCTCGTA GAAGGTATAC ACGTCGGAAG
      361 AATCGTATTT GTTATCTACA GGAGATTTTT TCAAATGAGA TGGCGAAAGT AGATGATAGT
      421 TTCTTTCATC GACTTGAAGA GTCTTTTTTG GTGGAAGAAG ACAAGAAGCA TGAACGTCAT
      481 CCTATTTTTG GAAATATAGT AGATGAAGTT GCTTATCATG AGAAATATCC AACTATCTAT
      541 CATCTGCGAA AAAAATTGGT AGATTCTACT GATAAAGCGG ATTTGCGCTT AATCTATTTG
      601 GCCTTAGCGC ATATGATTAA GTTTCGTGGT CATTTTTTGA TTGAGGGAGA TTTAAATCCT
      661 GATAATAGTG ATGTGGACAA ACTATTTATC CAGTTGGTAC AAACCTACAA TCAATTATTT
      721 GAAGAAAACC CTATTAACGC AAGTGGAGTA GATGCTAAAG CGATTCTTTC TGCACGATTG
      781 AGTAAATCAA GACGATTAGA AAATCTCATT GCTCAGCTCC CCGGTGAGAA GAAAAATGGC
      841 TTATTTGGGA ATCTCATTGC TTTGTCATTG GGTTTGACCC CTAATTTTAA ATCAAATTTT
      901 GATTTGGCAG AAGATGCTAA ATTACAGCTT TCAAAAGATA CTTACGATGA TGATTTAGAT
      961 AATTTATTGG CGCAAATTGG AGATCAATAT GCTGATTTGT TTTTGGCAGC TAAGAATTTA
     1021 TCAGATGCTA TTTTACTTTC AGATATCCTA AGAGTAAATA CTGAAATAAC TAAGGCTCCC
     1081 CTATCAGCTT CAATGATTAA ACGCTACGAT GAACATCATC AAGACTTGAC TCTTTTAAAA
     1141 GCTTTAGTTC GACAACAACT TCCAGAAAAG TATAAAGAAA TCTTTTTTGA TCAATCAAAA
     1201 AACGGATATG CAGGTTATAT TGATGGGGGA GCTAGCCAAG AAGAATTTTA TAAATTTATC
     1261 AAACCAATTT TAGAAAAAAT GGATGGTACT GAGGAATTAT TGGTGAAACT AAATCGTGAA
     1321 GATTTGCTGC GCAAGCAACG GACCTTTGAC AACGGCTCTA TTCCCCATCA AATTCACTTG
     1381 GGTGAGCTGC ATGCTATTTT GAGAAGACAA GAAGACTTTT ATCCATTTTT AAAAGACAAT
     1441 CGTGAGAAGA TTGAAAAAAT CTTGACTTTT CGAATTCCTT ATTATGTTGG TCCATTGGCG
     1501 CGTGGCAATA GTCGTTTTGC ATGGATGACT CGGAAGTCTG AAGAAACAAT TACCCCATGG
     1561 AATTTTGAAG AAGTTGTCGA TAAAGGTGCT TCAGCTCAAT CATTTATTGA ACGCATGACA
     1621 AACTTTGATA AAAATCTTCC AAATGAAAAA GTACTACCAA AACATAGTTT GCTTTATGAG
     1681 TATTTTACGG TTTATAACGA ATTGACAAAG GTCAAATATG TTACTGAAGG AATGCGAAAA
     1741 CCAGCATTTC TTTCAGGTGA ACAGAAGAAA GCCATTGTTG ATTTACTCTT CAAAACAAAT
     1801 CGAAAAGTAA CCGTTAAGCA ATTAAAAGAA GATTATTTCA AAAAAATAGA ATGTTTTGAT
     1861 AGTGTTGAAA TTTCAGGAGT TGAAGATAGA TTTAATGCTT CATTAGGTAC CTACCATGAT
     1921 TTGCTAAAAA TTATTAAAGA TAAAGATTTT TTGGATAATG AAGAAAATGA AGATATCTTA
     1981 GAGGATATTG TTTTAACATT GACCTTATTT GAAGATAGGG AGATGATTGA GGAAAGACTT
     2041 AAAACATATG CTCACCTCTT TGATGATAAG GTGATGAAAC AGCTTAAACG TCGCCGTTAT
     2101 ACTGGTTGGG GACGTTTGTC TCGAAAATTG ATTAATGGTA TTAGGGATAA GCAATCTGGC
     2161 AAAACAATAT TAGATTTTTT GAAATCAGAT GGTTTTGCCA ATCGCAATTT TATGCAGCTG
     2221 ATCCATGATG ATAGTTTGAC ATTTAAAGAA GACATTCAAA AAGCACAAGT GTCTGGACAA
     2281 GGCGATAGTT TACATGAACA TATTGCAAAT TTAGCTGGTA GCCCTGCTAT TAAAAAAGGT
     2341 ATTTTACAGA CTGTAAAAGT TGTTGATGAA TTGGTCAAAG TAATGGGGCG GCATAAGCCA
     2401 GAAAATATCG TTATTGAAAT GGCACGTGAA AATCAGACAA CTCAAAAGGG CCAGAAAAAT
     2461 TCGCGAGAGC GTATGAAACG AATCGAAGAA GGTATCAAAG AATTAGGAAG TCAGATTCTT
     2521 AAAGAGCATC CTGTTGAAAA TACTCAATTG CAAAATGAAA AGCTCTATCT CTATTATCTC
     2581 CAAAATGGAA GAGACATGTA TGTGGACCAA GAATTAGATA TTAATCGTTT AAGTGATTAT
     2641 GATGTCGATG CCATTGTTCC ACAAAGTTTC CTTAAAGACG ATTCAATAGA CAATAAGGTC
     2701 TTAACGCGTT CTGATAAAAA TCGTGGTAAA TCGGATAACG TTCCAAGTGA AGAAGTAGTC
     2761 AAAAAGATGA AAAACTATTG GAGACAACTT CTAAACGCCA AGTTAATCAC TCAACGTAAG
     2821 TTTGATAATT TAACGAAAGC TGAACGTGGA GGTTTGAGTG AACTTGATAA AGCTGGTTTT
     2881 ATCAAACGCC AATTGGTTGA AACTCGCCAA ATCACTAAGC ATGTGGCACA AATTTTGGAT
     2941 AGTCGCATGA ATACTAAATA CGATGAAAAT GATAAACTTA TTCGAGAGGT TAAAGTGATT
     3001 ACCTTAAAAT CTAAATTAGT TTCTGACTTC CGAAAAGATT TCCAATTCTA TAAAGTACGT
     3061 GAGATTAACA ATTACCATCA TGCCCATGAT GCGTATCTAA ATGCCGTCGT TGGAACTGCT
     3121 TTGATTAAGA AATATCCAAA ACTTGAATCG GAGTTTGTCT ATGGTGATTA TAAAGTTTAT
     3181 GATGTTCGTA AAATGATTGC TAAGTCTGAG CAAGAAATAG GCAAAGCAAC CGCAAAATAT
     3241 TTCTTTTACT CTAATATCAT GAACTTCTTC AAAACAGAAA TTACACTTGC AAATGGAGAG
     3301 ATTCGCAAAC GCCCTCTAAT CGAAACTAAT GGGGAAACTG GAGAAATTGT CTGGGATAAA
     3361 GGGCGAGATT TTGCCACAGT GCGCAAAGTA TTGTCCATGC CCCAAGTCAA TATTGTCAAG
     3421 AAAACAGAAG TACAGACAGG CGGATTCTCC AAGGAGTCAA TTTTACCAAA AAGAAATTCG
     3481 GACAAGCTTA TTGCTCGTAA AAAAGACTGG GATCCAAAAA AATATGGTGG TTTTGATAGT
     3541 CCAACGGTAG CTTATTCAGT CCTAGTGGTT GCTAAGGTGG AAAAAGGGAA ATCGAAGAAG
     3601 TTAAAATCCG TTAAAGAGTT ACTAGGGATC ACAATTATGG AAAGAAGTTC CTTTGAAAAA
     3661 AATCCGATTG ACTTTTTAGA AGCTAAAGGA TATAAGGAAG TTAAAAAAGA CTTAATCATT
     3721 AAACTACCTA AATATAGTCT TTTTGAGTTA GAAAACGGTC GTAAACGGAT GCTGGCTAGT
     3781 GCCGGAGAAT TACAAAAAGG AAATGAGCTG GCTCTGCCAA GCAAATATGT GAATTTTTTA
     3841 TATTTAGCTA GTCATTATGA AAAGTTGAAG GGTAGTCCAG AAGATAACGA ACAAAAACAA
     3901 TTGTTTGTGG AGCAGCATAA GCATTATTTA GATGAGATTA TTGAGCAAAT CAGTGAATTT
     3961 TCTAAGCGTG TTATTTTAGC AGATGCCAAT TTAGATAAAG TTCTTAGTGC ATATAACAAA
     4021 CATAGAGACA AACCAATACG TGAACAAGCA GAAAATATTA TTCATTTATT TACGTTGACG
     4081 AATCTTGGAG CTCCCGCTGC TTTTAAATAT TTTGATACAA CAATTGATCG TAAACGATAT
     4141 ACGTCTACAA AAGAAGTTTT AGATGCCACT CTTATCCATC AATCCATCAC TGGTCTTTAT
     4201 GAAACACGCA TTGATTTGAG TCAGCTAGGA GGTGACTGAG GCATCAAATA AAACGAAAGG
     4261 CTCAGTCGAA AGACTGGGCC TTTCGTTTTA TCTGTTGTTT GTCGGTGAAC GCTCTCCTGA
     4321 GTAGGACAAA TCCGCCGCCC TAGA
//
