# Supplementary material for: Multiplexing cell‐cell communication
Source: Mol Syst Biol. 2020 Jul 16;16(7):e9618. doi: 10.15252/msb.20209618 (PMC7365139; doi:10.15252/msb.20209618)
Supplement: Supplementary file 4 — Dataset EV2 [file MSB-16-e9618-s004.zip › parts/transcription_units/lacI.gb]

LOCUS       lacI_transcription_unit 1238 bp ds-DNA     linear       07-JAN-2020
DEFINITION  .
KEYWORDS    "Type:transcription unit"                                          
FEATURES             Location/Qualifiers
     CDS             101..1183
                     /label="lacI"
                     /ApEinfo_revcolor=#84b0dc
                     /ApEinfo_fwdcolor=#84b0dc
     terminator      1184..1238
                     /label="L3S2P24"
                     /ApEinfo_revcolor=#f58a5e
                     /ApEinfo_fwdcolor=#f58a5e
     -10_signal      60..65
                     /label="-10"
                     /ApEinfo_revcolor=#b1ff67
                     /ApEinfo_fwdcolor=#b1ff67
     -35_signal      37..42
                     /label="-35"
                     /ApEinfo_revcolor=#b1ff67
                     /ApEinfo_fwdcolor=#b1ff67
ORIGIN
        1 cgaagcggca tgcatttacg ttgacaccat cgaatggtgc aaaacctttc gcggtatggc
       61 atgatagcgc ccggaagaga gtcaattcag ggtggtgaat gtgaaaccag taacgttata
      121 cgatgtcgca gagtatgccg gtgtctctta tcagaccgtt tcccgcgtgg tgaaccaggc
      181 cagccacgtt tctgcgaaaa cgcgggaaaa agtggaagcg gcgatggcgg agctgaatta
      241 cattcccaac cgcgtggcac aacaactggc gggcaaacag tcgttgctga ttggcgttgc
      301 cacctccagt ctggccctgc acgcgccgtc gcaaattgtc gcggcgatta aatctcgcgc
      361 cgatcaactg ggtgccagcg tggtggtgtc gatggtagaa cgaagcggcg tcgaagcctg
      421 taaagcggcg gtgcacaatc ttctcgcgca acgcgtcagt gggctgatca ttaactatcc
      481 gctggatgac caggatgcca ttgctgtgga agctgcctgc actaatgttc cggcgttatt
      541 tcttgatgtc tctgaccaga cacccatcaa cagtattatt ttctcccatg aagacggtac
      601 gcgactgggc gtggagcatc tggtcgcatt gggtcaccag caaatcgcgc tgttagcggg
      661 cccattaagt tctgtctcgg cgcgtctgcg tctggctggc tggcataaat atctcactcg
      721 caatcaaatt cagccgatag cggaacggga aggcgactgg agtgccatgt ccggttttca
      781 acaaaccatg caaatgctga atgagggcat cgttcccact gcgatgctgg ttgccaacga
      841 tcagatggcg ctgggcgcaa tgcgcgccat taccgagtcc gggctgcgcg ttggtgcgga
      901 tatctcggta gtgggatacg acgataccga agacagctca tgttatatcc cgccgttaac
      961 caccatcaaa caggattttc gcctgctggg gcaaaccagc gtggaccgct tgctgcaact
     1021 ctctcagggc caggcggtga agggcaatca gctgttgccc gtctcactgg tgaaaagaaa
     1081 aaccaccctg gcgcccaata cgcaaaccgc ctctccccgc gcgttggccg attcattaat
     1141 gcagctggca cgacaggttt cccgactgga aagcgggcag tgaCTCGGTA CCAAATTCCA
     1201 GAAAAGACAC CCGAAAGGGT GTTTTTTCGT TTTGGTCC
//
