# Supplementary material for: Multiplexing cell‐cell communication
Source: Mol Syst Biol. 2020 Jul 16;16(7):e9618. doi: 10.15252/msb.20209618 (PMC7365139; doi:10.15252/msb.20209618)
Supplement: Supplementary file 4 — Dataset EV2 [file MSB-16-e9618-s004.zip › parts/transcription_units/luxI.gb]

LOCUS       luxI_transcription_unit  829 bp ds-DNA     linear       20-JAN-2020
DEFINITION  .
KEYWORDS    "Type:transcription unit"                                          
FEATURES             Location/Qualifiers
     terminator            777..829
                           /label="ECK120033736"
                           /ApEinfo_revcolor=#f58a5e
                           /ApEinfo_fwdcolor=#f58a5e
     ribosome_binding_site 139..152
                           /label="B0031"
                           /ApEinfo_revcolor=#c7b0e3
                           /ApEinfo_fwdcolor=#c7b0e3
     misc_feature          738..769
                           /label="LVA degradation tag"
                           /ApEinfo_revcolor=#c6c9d1
                           /ApEinfo_fwdcolor=#c6c9d1
     CDS                   159..776
                           /label="luxI"
                           /ApEinfo_revcolor=#84b0dc
                           /ApEinfo_fwdcolor=#84b0dc
     promoter              1..105
                           /label="P3"
                           /ApEinfo_revcolor=#b1ff67
                           /ApEinfo_fwdcolor=#b1ff67
     misc_binding          69..88
                           /label="Operator"
                           /ApEinfo_revcolor=#c6c9d1
                           /ApEinfo_fwdcolor=#c6c9d1
     -10_signal            92..97
                           /label="-10"
                           /ApEinfo_revcolor=#b1ff67
                           /ApEinfo_fwdcolor=#b1ff67
     -35_signal            69..74
                           /label="-35"
                           /ApEinfo_revcolor=#b1ff67
                           /ApEinfo_fwdcolor=#b1ff67
     misc_binding          89..91
                           /label="PAM"
                           /ApEinfo_revcolor=#c6c9d1
                           /ApEinfo_fwdcolor=#c6c9d1
     misc_feature          1..68
                           /label="Unique insulator"
                           /ApEinfo_revcolor=#c6c9d1
                           /ApEinfo_fwdcolor=#c6c9d1
ORIGIN
        1 GTTACCTTCC CGGAGGTAGC CGCGTTCCGC CCGAGTCGGA CGAGAACCGG GAGTCTTCGA
       61 AGGCTCTAtc gacaatgttg tgttacgttg gtataataga ttcatcgctg atagtgctag
      121 tgtagatcgc tactagagTC ACACAGGAAA CCtactagAT GACTATAATG ATAAAAAAAT
      181 CGGATTTTTT GGCAATTCCA TCGGAGGAGT ATAAAGGTAT TCTAAGTCTT CGTTATCAAG
      241 TGTTTAAGCA AAGACTTGAG TGGGACTTAG TTGTAGAAAA TAACCTTGAA TCAGATGAGT
      301 ATGATAACTC AAATGCAGAA TATATTTATG CTTGTGATGA TACTGAAAAT GTAAGTGGAT
      361 GCTGGCGTTT ATTACCTACA ACAGGTGATT ATATGCTGAA AAGTGTTTTT CCTGAATTGC
      421 TTGGTCAACA GAGTGCTCCC AAAGATCCTA ATATAGTCGA ATTAAGTCGT TTTGCTGTAG
      481 GTAAAAATAG CTCAAAGATA AATAACTCTG CTAGTGAAAT TACAATGAAA CTATTTGAAG
      541 CTATATATAA ACACGCTGTT AGTCAAGGTA TTACAGAATA TGTAACAGTA ACATCAACAG
      601 CAATAGAGCG ATTTTTAAAG CGTATTAAAG TTCCTTGTCA TCGTATTGGA GACAAAGAAA
      661 TTCATGTATT AGGTGACACT AAATCGGTTG TATTGTCTAT GCCTATTAAT GAACAGTTTA
      721 AAAAAGCAGT CTTAAATGCT GCAAACGACG AAAACTACGC TTTAGTAGCT TAATAAaacg
      781 catgagAAAG CCCCCGGAAG ATCACCTTCC GGGGGCTTTt ttattgcgc
//
