# Supplementary material for: Multiplexing cell‐cell communication
Source: Mol Syst Biol. 2020 Jul 16;16(7):e9618. doi: 10.15252/msb.20209618 (PMC7365139; doi:10.15252/msb.20209618)
Supplement: Supplementary file 4 — Dataset EV2 [file MSB-16-e9618-s004.zip › parts/transcription_units/luxR.gb]

LOCUS       luxR_transcription_unit  940 bp ds-DNA     linear       20-JAN-2020
DEFINITION  .
KEYWORDS    "Type:transcription unit"                                          
FEATURES             Location/Qualifiers
     -10_signal            94..99
                           /label="-10"
                           /ApEinfo_revcolor=#b1ff67
                           /ApEinfo_fwdcolor=#b1ff67
     misc_feature          1..70
                           /label="Unique insulator"
                           /ApEinfo_revcolor=#c6c9d1
                           /ApEinfo_fwdcolor=#c6c9d1
     terminator            888..940
                           /label="ECK120033736"
                           /ApEinfo_revcolor=#f58a5e
                           /ApEinfo_fwdcolor=#f58a5e
     promoter              71..105
                           /label="BBa_J23115"
                           /ApEinfo_revcolor=#b1ff67
                           /ApEinfo_fwdcolor=#b1ff67
     -35_signal            71..76
                           /label="-35"
                           /ApEinfo_revcolor=#b1ff67
                           /ApEinfo_fwdcolor=#b1ff67
     ribosome_binding_site 114..125
                           /label="B0034"
                           /ApEinfo_revcolor=#c7b0e3
                           /ApEinfo_fwdcolor=#c7b0e3
     CDS                   132..887
                           /label="luxR"
                           /ApEinfo_revcolor=#84b0dc
                           /ApEinfo_fwdcolor=#84b0dc
ORIGIN
        1 TGCCCGCTCG CGAGCGCGTC CTCTATAGAT TCCTCGAGGA GCGGATACTT CGTAGGGTAG
       61 ACTCGGGTCC tttatagcta gctcagccct tggtacaatg ctagctacta gagaaagagg
      121 agaaatacta gATGAAAAAC ATAAATGCCG ACGACACATA CAGAATAATT AATAAAATTA
      181 AAGCTTGTAG AAGCAATAAT GATATTAATC AATGCTTATC TGATATGACT AAAATGGTAC
      241 ATTGTGAATA TTATTTACTC GCGATCATTT ATCCTCATTC TATGGTTAAA TCTGATATTT
      301 CAATCCTAGA TAATTACCCT AAAAAATGGA GGCAATATTA TGATGACGCT AATTTAATAA
      361 AATATGATCC TATAGTAGAT TATTCTAACT CCAATCATTC ACCAATTAAT TGGAATATAT
      421 TTGAAAACAA TGCTGTAAAT AAAAAATCTC CAAATGTAAT TAAAGAAGCG AAAACATCAG
      481 GTCTTATCAC TGGGTTTAGT TTCCCTATTC ATACGGCTAA CAATGGCTTC GGAATGCTTA
      541 GTTTTGCACA TTCAGAAAAA GACAACTATA TAGATAGTTT ATTTTTACAT GCGTGTATGA
      601 ACATACCATT AATTGTTCCT TCTCTAGTTG ATAATTATCG AAAAATAAAT ATAGCAAATA
      661 ATAAATCAAA CAACGATTTA ACCAAAAGAG AAAAAGAATG TTTAGCGTGG GCATGCGAAG
      721 GAAAAAGCTC TTGGGATATT TCAAAAATAT TAGGTTGCAG TGAGCGTACT GTCACTTTCC
      781 ATTTAACCAA TGCGCAAATG AAACTCAATA CAACAAACCG CTGCCAAAGT ATTTCTAAAG
      841 CAATTTTAAC AGGAGCAATT GATTGCCCAT ACTTTAAAAA TTAATAAaac gcatgagAAA
      901 GCCCCCGGAA GATCACCTTC CGGGGGCTTT tttattgcgc
//
