# Supplementary material for: Multiplexing cell‐cell communication
Source: Mol Syst Biol. 2020 Jul 16;16(7):e9618. doi: 10.15252/msb.20209618 (PMC7365139; doi:10.15252/msb.20209618)
Supplement: Supplementary file 4 — Dataset EV2 [file MSB-16-e9618-s004.zip › parts/transcription_units/phlF_DAPG_sensor_2.gb]

LOCUS       phlF_transcription_unit_ 880 bp ds-DNA     linear       05-MAR-2020
DEFINITION  .
KEYWORDS    "Type:transcription unit"                                          
FEATURES             Location/Qualifiers
     promoter              71..105
                           /label="BBa_J23114"
                           /ApEinfo_revcolor=#b1ff67
                           /ApEinfo_fwdcolor=#b1ff67
     CDS                   223..825
                           /label="phlF"
                           /ApEinfo_revcolor=#84b0dc
                           /ApEinfo_fwdcolor=#84b0dc
     -10_signal            94..99
                           /label="-10"
                           /ApEinfo_revcolor=#b1ff67
                           /ApEinfo_fwdcolor=#b1ff67
     -35_signal            71..76
                           /label="-35"
                           /ApEinfo_revcolor=#b1ff67
                           /ApEinfo_fwdcolor=#b1ff67
     misc_feature          1..70
                           /label="Unique insulator"
                           /ApEinfo_revcolor=#c6c9d1
                           /ApEinfo_fwdcolor=#c6c9d1
     ribosome_binding_site 190..222
                           /label="RBS"
                           /ApEinfo_revcolor=#c7b0e3
                           /ApEinfo_fwdcolor=#c7b0e3
     terminator            826..880
                           /label="ECK120010876"
                           /ApEinfo_revcolor=#f58a5e
                           /ApEinfo_fwdcolor=#f58a5e
     misc_feature          110..189
                           /label="LtsvJ"
                           /ApEinfo_revcolor=#c6c9d1
                           /ApEinfo_fwdcolor=#c6c9d1
ORIGIN
        1 TGTAGAGTTA TCCGCCTACG GCGCCGTCGT ATCGGTAATC CGTACGGGAA TCGAAACGAC
       61 GTCTACGAGC tttatggcta gctcagtcct aggtacaatg ctagcCTGAA GTACGTCTGA
      121 GCGTGATACC CGCTCACTGA AGATGGCCCG GTAGGGCCGA AACGTACCTC TACAAATAAT
      181 TTTGTTTAAC TATGGACTAT GTTTGAAAGG GAGAAATACT AGATGGCACG TACCCCGAGC
      241 CGTAGCAGCA TTGGTAGCCT GCGTAGTCCG CATACCCATA AAGCAATTCT GACCAGCACC
      301 ATTGAAATCC TGAAAGAATG TGGTTATAGC GGTCTGAGCA TTGAAAGCGT TGCACGTCGT
      361 GCCGGTGCAA GCAAACCGAC CATTTATCGT TGGTGGACCA ATAAAGCAGC ACTGATTGCC
      421 GAAGTGTATG AAAATGAAAG CGAACAGGTG CGTAAATTTC CGGATCTGGG TAGCTTTAAA
      481 GCCGATCTGG ATTTTCTGCT GCGTAATCTG TGGAAAGTTT GGCGTGAAAC CATTTGTGGT
      541 GAAGCATTTC GTTGTGTTAT TGCAGAAGCA CAGCTGGACC CTGCAACCCT GACCCAGCTG
      601 AAAGATCAGT TTATGGAACG TCGTCGTGAG ATGCCGAAAA AACTGGTTGA AAATGCCATT
      661 AGCAATGGTG AACTGCCGAA AGATACCAAT CGTGAACTGC TGCTGGATAT GATTTTTGGT
      721 TTTTGTTGGT ATCGCCTGCT GACCGAACAG CTGACCGTTG AACAGGATAT TGAAGAATTT
      781 ACCTTCCTGC TGATTAATGG TGTTTGTCCG GGTACACAGC GTTAAtaagg ttgaaAAATA
      841 AAAACGGCGC TAAAAAGCGC CGTTTTTTTT gacggtggta
//
