# Supplementary material for: Multiplexing cell‐cell communication
Source: Mol Syst Biol. 2020 Jul 16;16(7):e9618. doi: 10.15252/msb.20209618 (PMC7365139; doi:10.15252/msb.20209618)
Supplement: Supplementary file 4 — Dataset EV2 [file MSB-16-e9618-s004.zip › parts/transcription_units/tetR.gb]

LOCUS       tetR_transcription_unit  846 bp ds-DNA     linear       20-JAN-2020
DEFINITION  .
KEYWORDS    "Type:transcription unit"                                          
FEATURES             Location/Qualifiers
     -10_signal            69..74
                           /label="-10"
                           /ApEinfo_revcolor=#b1ff67
                           /ApEinfo_fwdcolor=#b1ff67
     -35_signal            46..51
                           /label="-35"
                           /ApEinfo_revcolor=#b1ff67
                           /ApEinfo_fwdcolor=#b1ff67
     terminator            742..846
                           /label="T1"
                           /ApEinfo_revcolor=#f58a5e
                           /ApEinfo_fwdcolor=#f58a5e
     promoter              46..80
                           /label="BBa_J23106"
                           /ApEinfo_revcolor=#b1ff67
                           /ApEinfo_fwdcolor=#b1ff67
     CDS                   115..741
                           /label="tetR"
                           /ApEinfo_revcolor=#84b0dc
                           /ApEinfo_fwdcolor=#84b0dc
     ribosome_binding_site 81..114
                           /label="RBS"
                           /ApEinfo_revcolor=#c7b0e3
                           /ApEinfo_fwdcolor=#c7b0e3
ORIGIN
        1 ggtacccggg gatcctctag agtcgacctg caggcatgca agctttttac ggctagctca
       61 gtcctaggta tagtgctagc ccagccagag aaacactctt taacaggggg tagtatgatg
      121 tctcgtttag ataaaagtaa agtgattaac agcgcattag agctgcttaa tgaggtcgga
      181 atcgaaggtt taacaacccg taaactcgcc cagaagctag gtgtagagca gcctacattg
      241 tattggcatg taaaaaataa gcgggctttg ctcgacgcct tagccattga gatgttagat
      301 aggcaccata ctcacttttg ccctttagaa ggggaaagct ggcaagattt tttacgtaat
      361 aacgctaaaa gttttagatg tgctttacta agtcatcgcg atggagcaaa agtacattta
      421 ggtacacggc ctacagaaaa acagtatgaa actctcgaaa atcaattagc ctttttatgc
      481 caacaaggtt tttcactaga gaatgcatta tatgcactca gcgcagtggg gcattttact
      541 ttaggttgcg tattggaaga tcaagagcat caagtcgcta aagaagaaag ggaaacacct
      601 actactgata gtatgccgcc attattacga caagctatcg aattatttga tcaccaaggt
      661 gcagagccag ccttcttatt cggccttgaa ttgatcatat gcggattaga aaaacaactt
      721 aaatgtgaaa gtgggtctta aggcatcaaa taaaacgaaa ggctcagtcg aaagactggg
      781 cctttcgttt tatctgttgt ttgtcggtga acgctctcct gagtaggaca aatccgccgc
      841 cctaga
//
