# Supplementary material for: Multiplexing cell‐cell communication
Source: Mol Syst Biol. 2020 Jul 16;16(7):e9618. doi: 10.15252/msb.20209618 (PMC7365139; doi:10.15252/msb.20209618)
Supplement: Supplementary file 4 — Dataset EV2 [file MSB-16-e9618-s004.zip › plasmids/pJS0103.gb]

LOCUS       pJS0103                 3001 bp ds-DNA     circular     20-JAN-2020
DEFINITION  .
KEYWORDS    "Origin of replication:p15A" "Resistance cassette:SpecR"           
            "Type:probe"
FEATURES             Location/Qualifiers
     ncRNA                 complement(2350..2858)
                           /label="RNAII"
                           /ApEinfo_revcolor=#84b0dc
                           /ApEinfo_fwdcolor=#84b0dc
     -35_signal            1154..1159
                           /label="-35"
                           /ApEinfo_revcolor=#b1ff67
                           /ApEinfo_fwdcolor=#b1ff67
     misc_feature          complement(2200..2996)
                           /label="pProLar p15A fragment"
                           /ApEinfo_revcolor=#c6c9d1
                           /ApEinfo_fwdcolor=#c6c9d1
     CDS                   complement(114..905)
                           /label="SpecR"
                           /ApEinfo_revcolor=#84b0dc
                           /ApEinfo_fwdcolor=#84b0dc
     misc_binding          1154..1173
                           /label="Operator"
                           /ApEinfo_revcolor=#c6c9d1
                           /ApEinfo_fwdcolor=#c6c9d1
     misc_binding          1174..1176
                           /label="PAM"
                           /ApEinfo_revcolor=#c6c9d1
                           /ApEinfo_fwdcolor=#c6c9d1
     ncRNA                 2752..2856
                           /label="RNAI"
                           /ApEinfo_revcolor=#84b0dc
                           /ApEinfo_fwdcolor=#84b0dc
     -10_signal            1177..1182
                           /label="-10"
                           /ApEinfo_revcolor=#b1ff67
                           /ApEinfo_fwdcolor=#b1ff67
     promoter              1154..1190
                           /label="P9 (uninsulated)"
                           /ApEinfo_revcolor=#b1ff67
                           /ApEinfo_fwdcolor=#b1ff67
     misc_feature          complement(1..1053)
                           /label="SpecR cassette"
                           /ApEinfo_revcolor=#c6c9d1
                           /ApEinfo_fwdcolor=#c6c9d1
     terminator            complement(1..106)
                           /label="T0"
                           /ApEinfo_revcolor=#f58a5e
                           /ApEinfo_fwdcolor=#f58a5e
     CDS                   1300..2019
                           /label="sfgfp"
                           /ApEinfo_revcolor=#84b0dc
                           /ApEinfo_fwdcolor=#84b0dc
     misc_feature          1197..1198
                           /label="cleavage site"
                           /ApEinfo_revcolor=#c6c9d1
                           /ApEinfo_fwdcolor=#c6c9d1
     misc_feature          1191..1265
                           /label="RiboJ"
                           /ApEinfo_revcolor=#c6c9d1
                           /ApEinfo_fwdcolor=#c6c9d1
     terminator            2020..2148
                           /label="B0015"
                           /ApEinfo_revcolor=#f58a5e
                           /ApEinfo_fwdcolor=#f58a5e
     ribosome_binding_site 1266..1299
                           /label="RBS"
                           /ApEinfo_revcolor=#c7b0e3
                           /ApEinfo_fwdcolor=#c7b0e3
ORIGIN
        1 tgcttggatt ctcaccaata aaaaacgccc ggcggcaacc gagcgttctg aacaaatcca
       61 gatggagttc tgaggtcatt actggatcta tcaacaggag tccaagcgag ctcttatttg
      121 ccgactacct tggtgatctc gcctttcacg tagtggacaa attcttccaa ctgatctgcg
      181 cgcgaggcca agcgatcttc ttcttgtcca agataagcct gtctagcttc aagtatgacg
      241 ggctgatact gggccggcag gcgctccatt gcccagtcgg cagcgacatc cttcggcgcg
      301 attttgccgg ttactgcgct gtaccaaatg cgggacaacg taagcactac atttcgctca
      361 tcgccagccc agtcgggcgg cgagttccat agcgttaagg tttcatttag cgcctcaaat
      421 agatcctgtt caggaaccgg atcaaagagt tcctccgccg ctggacctac caaggcaacg
      481 ctatgttctc ttgcttttgt cagcaagata gccagatcaa tgtcgatcgt ggctggctcg
      541 aagatacctg caagaatgtc attgcgctgc cattctccaa attgcagttc gcgcttagct
      601 ggataacgcc acggaatgat gtcgtcgtgc acaacaatgg tgacttctac agcgcggaga
      661 atctcgctct ctccagggga agccgaagtt tccaaaaggt cgttgatcaa agctcgccgc
      721 gttgtttcat caagccttac ggtcaccgta accagcaaat caatatcact gtgtggcttc
      781 aggccgccat ccactgcgga gccgtacaaa tgtacggcca gcaacgtcgg ttcgagatgg
      841 cgctcgatga cgccaactac ctctgatagt tgagtcgata cttcggcgat caccgcttcc
      901 ctcatgcgaa acgatcctca tcctgtctct tgatcagatc ttgatcccct gcgccatcag
      961 atccttggcg gcaagaaagc catccagttt actttgcagg gcttcccaac cttaccagag
     1021 ggcgccccag ctggcaattc cggttcgctt gctccagttg taagttcagc ttgttgcgtt
     1081 cgacgcagcg cctcggaata ccagaggcgg ccgatacgtg gctctcgctt atcccgtggg
     1141 acagcaacct ttctcgacat gtcgtgcgtg tattggtata atagattcat agctgtcacc
     1201 ggatgtgctt tccggtctga tgagtccgtg aggacgaaac agcctctaca aataattttg
     1261 tttaataagt atcctctaac cctaaagggg cacaaaatca tgcgtaaagg cgaagagctg
     1321 ttcactggtg tcgtccctat tctggtggaa ctggatggtg atgtcaacgg tcataagttt
     1381 tccgtgcgtg gcgagggtga aggtgacgca actaatggta aactgacgct gaagttcatc
     1441 tgtactactg gtaaactgcc ggtaccttgg ccgactctgg taacgacgct gacttatggt
     1501 gttcagtgct ttgctcgtta tccggaccat atgaagcagc atgacttctt caagtccgcc
     1561 atgccggaag gctatgtgca ggaacgcacg atttccttta aggatgacgg cacgtacaaa
     1621 acgcgtgcgg aagtgaaatt tgaaggcgat accctggtaa accgcattga gctgaaaggc
     1681 attgacttta aagaagacgg caatatcctg ggccataagc tggaatacaa ttttaacagc
     1741 cacaatgttt acatcaccgc cgataaacaa aaaaatggca ttaaagcgaa ttttaaaatt
     1801 cgccacaacg tggaggatgg cagcgtgcag ctggctgatc actaccagca aaacactcca
     1861 atcggtgatg gtcctgttct gctgccagac aatcactatc tgagcacgca aagcgttctg
     1921 tctaaagatc cgaacgagaa acgcgatcat atggttctgc tggagttcgt aaccgcagcg
     1981 ggcatcacgc atggtatgga tgaactgtac aaatgatgac caggcatcaa ataaaacgaa
     2041 aggctcagtc gaaagactgg gcctttcgtt ttatctgttg tttgtcggtg aacgctctct
     2101 actagagtca cactggctca ccttcgggtg ggcctttctg cgtttatagg tacccgggga
     2161 tcctctagag tcgacctgca ggcatgcaag cttcctaggg gatatattcc gcttcctcgc
     2221 tcactgactc gctacgctcg gtcgttcgac tgcggcgagc ggaaatggct tacgaacggg
     2281 gcggagattt cctggaagat gccaggaaga tacttaacag ggaagtgaga gggccgcggc
     2341 aaagccgttt ttccataggc tccgcccccc tgacaagcat cacgaaatct gacgctcaaa
     2401 tcagtggtgg cgaaacccga caggactata aagataccag gcgtttcccc ctggcggctc
     2461 cctcgtgcgc tctcctgttc ctgcctttcg gtttaccggt gtcattccgc tgttatggcc
     2521 gcgtttgtct cattccacgc ctgacactca gttccgggta ggcagttcgc tccaagctgg
     2581 actgtatgca cgaacccccc gttcagtccg accgctgcgc cttatccggt aactatcgtc
     2641 ttgagtccaa cccggaaaga catgcaaaag caccactggc agcagccact ggtaattgat
     2701 ttagaggagt tagtcttgaa gtcatgcgcc ggttaaggct aaactgaaag gacaagtttt
     2761 ggtgactgcg ctcctccaag ccagttacct cggttcaaag agttggtagc tcagagaacc
     2821 ttcgaaaaac cgccctgcaa ggcggttttt tcgttttcag agcaagagat tacgcgcaga
     2881 ccaaaacgat ctcaagaaga tcatcttatt aatcagataa aatattacta gatttcagtg
     2941 caatttatct cttcaaatgt agcacctgaa gtcagcccca tacgatataa gttgttacta
     3001 g
//
