# Supplementary material for: Multiplexing cell‐cell communication
Source: Mol Syst Biol. 2020 Jul 16;16(7):e9618. doi: 10.15252/msb.20209618 (PMC7365139; doi:10.15252/msb.20209618)
Supplement: Supplementary file 4 — Dataset EV2 [file MSB-16-e9618-s004.zip › plasmids/pJS0143.gb]

LOCUS       pJS0143                 1734 bp ds-DNA     circular     21-JAN-2020
DEFINITION  .
KEYWORDS    "Origin of replication:ColE1" "Resistance cassette:CmR"            
            "Type:circuit"
FEATURES             Location/Qualifiers
     ncRNA           1508..1615
                     /label="RNAI"
                     /ApEinfo_revcolor=#84b0dc
                     /ApEinfo_fwdcolor=#84b0dc
     CDS             complement(123..782)
                     /label="CmR"
                     /ApEinfo_revcolor=#84b0dc
                     /ApEinfo_fwdcolor=#84b0dc
     misc_feature    complement(921..1734)
                     /label="ColE1 fragment"
                     /ApEinfo_revcolor=#c6c9d1
                     /ApEinfo_fwdcolor=#c6c9d1
     misc_feature    complement(108..913)
                     /label="CmR cassette"
                     /ApEinfo_revcolor=#c6c9d1
                     /ApEinfo_fwdcolor=#c6c9d1
     ncRNA           complement(1066..1618)
                     /label="RNAII"
                     /ApEinfo_revcolor=#84b0dc
                     /ApEinfo_fwdcolor=#84b0dc
     terminator      complement(1..106)
                     /label="T0"
                     /ApEinfo_revcolor=#f58a5e
                     /ApEinfo_fwdcolor=#f58a5e
ORIGIN
        1 tgcttggatt ctcaccaata aaaaacgccc ggcggcaacc gagcgttctg aacaaatcca
       61 gatggagttc tgaggtcatt actggatcta tcaacaggag tccaagcgag ctcgatatca
      121 aattacgccc cgccctgcca ctcatcgcag tactgttgta attcattaag cattctgccg
      181 acatggaagc catcacagac ggcatgatga acctgaatcg ccagcggcat cagcaccttg
      241 tcgccttgcg tataatattt gcccatggtg aaaacggggg cgaagaagtt gtccatattg
      301 gccacgttta aatcaaaact ggtgaaactc acccagggat tggctgagac gaaaaacata
      361 ttctcaataa accctttagg gaaataggcc aggttttcac cgtaacacgc cacatcttgc
      421 gaatatatgt gtagaaactg ccggaaatcg tcgtggtatt cactccagag cgatgaaaac
      481 gtttcagttt gctcatggaa aacggtgtaa caagggtgaa cactatccca tatcaccagc
      541 tcaccgtctt tcattgccat acgaaattcc ggatgagcat tcatcaggcg ggcaagaatg
      601 tgaataaagg ccggataaaa cttgtgctta tttttcttta cggtctttaa aaaggccgta
      661 atatccagct gaacggtctg gttataggta cattgagcaa ctgactgaaa tgcctcaaaa
      721 tgttctttac gatgccattg ggatatatca acggtggtat atccagtgat ttttttctcc
      781 attttagctt ccttagctcc tgaaaatctc gataactcaa aaaatacgac cggtagtgat
      841 cttatttcat tatggtgaaa gttggaacct cttacgggcc ggccaacgtc tcattttcgc
      901 cagatatcga cgtgccctag gcgttcggct gcggcgagcg gtatcagctc actcaaaggc
      961 ggtaatacgg ttatccacag aatcagggga taacgcatgc aagaacatgt gagcaaaagg
     1021 ccagcaaaag gccaggaacc gtaaaaaggc cgcgttgctg gcgtttttcc ataggctccg
     1081 cccccctgac gagcatcaca aaaatcgacg ctcaagtcag aggtggcgaa acccgacagg
     1141 actataaaga taccaggcgt ttccccctgg aagctccctc gtgcgctctc ctgttccgac
     1201 cctgccgctt accggatacc tgtccgcctt tctcccttcg ggaagcgtgg cgctttctca
     1261 tagctcacgc tgtaggtatc tcagttcggt gtaggtcgtt cgctccaagc tgggctgtgt
     1321 gcacgaaccc cccgttcagc ccgaccgctg cgccttatcc ggtaactatc gtcttgagtc
     1381 caacccggta agacacgact tatcgccact ggcagcagcc actggtaaca ggattagcag
     1441 agcgaggtat gtaggcggtg ctacagagtt cttgaagtgg tggcctaact acggctacac
     1501 tagaaggaca gtatttggta tctgcgctct gctgaagcca gttaccttcg gaaaaagagt
     1561 tggtagctct tgatccggca aacaaaccac cgctggtagc ggtggttttt ttgtttgcaa
     1621 gcagcagatt acgcgcagaa aaaaaggatc tcaagaagat cctttgatct tttctacggg
     1681 gtctgacgct cagtggaacg aaaactcacg ttaagggatt ttggtcatga ctag
//
