# Supplementary material for: Multiplexing cell‐cell communication
Source: Mol Syst Biol. 2020 Jul 16;16(7):e9618. doi: 10.15252/msb.20209618 (PMC7365139; doi:10.15252/msb.20209618)
Supplement: Supplementary file 4 — Dataset EV2 [file MSB-16-e9618-s004.zip › plasmids/pJS0158.gb]

LOCUS       pJS0158                 3680 bp ds-DNA     circular     21-JAN-2020
DEFINITION  .
KEYWORDS    "Origin of replication:ColE1" "Resistance cassette:CmR"            
            "Type:circuit"
FEATURES             Location/Qualifiers
     ncRNA           complement(3012..3564)
                     /label="RNAII"
                     /ApEinfo_revcolor=#84b0dc
                     /ApEinfo_fwdcolor=#84b0dc
     misc_feature    complement(2867..3680)
                     /label="ColE1 fragment"
                     /ApEinfo_revcolor=#c6c9d1
                     /ApEinfo_fwdcolor=#c6c9d1
     terminator      2476..2529
                     /label="ECK120010818"
                     /ApEinfo_revcolor=#f58a5e
                     /ApEinfo_fwdcolor=#f58a5e
     terminator      914..968
                     /label="L3S2P24"
                     /ApEinfo_revcolor=#f58a5e
                     /ApEinfo_fwdcolor=#f58a5e
     misc_feature    969..1223
                     /label="IN_1"
                     /ApEinfo_revcolor=#c6c9d1
                     /ApEinfo_fwdcolor=#c6c9d1
     ncRNA           3454..3561
                     /label="RNAI"
                     /ApEinfo_revcolor=#84b0dc
                     /ApEinfo_fwdcolor=#84b0dc
     terminator      2212..2268
                     /label="L3S2P44"
                     /ApEinfo_revcolor=#f58a5e
                     /ApEinfo_fwdcolor=#f58a5e
     CDS             complement(123..782)
                     /label="CmR"
                     /ApEinfo_revcolor=#84b0dc
                     /ApEinfo_fwdcolor=#84b0dc
     terminator      1687..1746
                     /label="ECK120010799"
                     /ApEinfo_revcolor=#f58a5e
                     /ApEinfo_fwdcolor=#f58a5e
     terminator      1954..2004
                     /label="L3S1P13"
                     /ApEinfo_revcolor=#f58a5e
                     /ApEinfo_fwdcolor=#f58a5e
     misc_feature    2530..2789
                     /label="OUT_MUX"
                     /ApEinfo_revcolor=#c6c9d1
                     /ApEinfo_fwdcolor=#c6c9d1
     terminator      1176..1223
                     /label="L3S1P22"
                     /ApEinfo_revcolor=#f58a5e
                     /ApEinfo_fwdcolor=#f58a5e
     terminator      2737..2789
                     /label="ECK120033736"
                     /ApEinfo_revcolor=#f58a5e
                     /ApEinfo_fwdcolor=#f58a5e
     misc_feature    complement(108..913)
                     /label="CmR cassette"
                     /ApEinfo_revcolor=#c6c9d1
                     /ApEinfo_fwdcolor=#c6c9d1
     terminator      complement(1..106)
                     /label="T0"
                     /ApEinfo_revcolor=#f58a5e
                     /ApEinfo_fwdcolor=#f58a5e
     terminator      1431..1479
                     /label="ECK120015440"
                     /ApEinfo_revcolor=#f58a5e
                     /ApEinfo_fwdcolor=#f58a5e
     misc_feature    1224..1746
                     /label="SELECT"
                     /ApEinfo_revcolor=#c6c9d1
                     /ApEinfo_fwdcolor=#c6c9d1
     -35_signal      1037..1042
                     /label="-35"
                     /ApEinfo_revcolor=#b1ff67
                     /ApEinfo_fwdcolor=#b1ff67
     misc_binding    1037..1056
                     /label="Operator"
                     /ApEinfo_revcolor=#c6c9d1
                     /ApEinfo_fwdcolor=#c6c9d1
     -10_signal      1060..1065
                     /label="-10"
                     /ApEinfo_revcolor=#b1ff67
                     /ApEinfo_fwdcolor=#b1ff67
     misc_binding    1057..1059
                     /label="PAM"
                     /ApEinfo_revcolor=#c6c9d1
                     /ApEinfo_fwdcolor=#c6c9d1
     misc_feature    969..1036
                     /label="Unique insulator"
                     /ApEinfo_revcolor=#c6c9d1
                     /ApEinfo_fwdcolor=#c6c9d1
     promoter        969..1073
                     /label="P1"
                     /ApEinfo_revcolor=#b1ff67
                     /ApEinfo_fwdcolor=#b1ff67
     terminator      1136..1175
                     /label="S. pyogenes terminator"
                     /ApEinfo_revcolor=#f58a5e
                     /ApEinfo_fwdcolor=#f58a5e
     protein_bind    1094..1135
                     /label="dCas9 handle"
                     /ApEinfo_revcolor=#c6c9d1
                     /ApEinfo_fwdcolor=#c6c9d1
     misc_binding    1074..1093
                     /label="Guide sequence"
                     /ApEinfo_revcolor=#c6c9d1
                     /ApEinfo_fwdcolor=#c6c9d1
     ncRNA           1074..1175
                     /label="S5"
                     /ApEinfo_revcolor=#84b0dc
                     /ApEinfo_fwdcolor=#84b0dc
     -35_signal      1292..1297
                     /label="-35"
                     /ApEinfo_revcolor=#b1ff67
                     /ApEinfo_fwdcolor=#b1ff67
     misc_binding    1292..1311
                     /label="Operator"
                     /ApEinfo_revcolor=#c6c9d1
                     /ApEinfo_fwdcolor=#c6c9d1
     misc_feature    1224..1291
                     /label="Unique insulator"
                     /ApEinfo_revcolor=#c6c9d1
                     /ApEinfo_fwdcolor=#c6c9d1
     promoter        1224..1328
                     /label="P4"
                     /ApEinfo_revcolor=#b1ff67
                     /ApEinfo_fwdcolor=#b1ff67
     -10_signal      1315..1320
                     /label="-10"
                     /ApEinfo_revcolor=#b1ff67
                     /ApEinfo_fwdcolor=#b1ff67
     misc_binding    1312..1314
                     /label="PAM"
                     /ApEinfo_revcolor=#c6c9d1
                     /ApEinfo_fwdcolor=#c6c9d1
     terminator      1391..1430
                     /label="S. pyogenes terminator"
                     /ApEinfo_revcolor=#f58a5e
                     /ApEinfo_fwdcolor=#f58a5e
     protein_bind    1349..1390
                     /label="dCas9 handle"
                     /ApEinfo_revcolor=#c6c9d1
                     /ApEinfo_fwdcolor=#c6c9d1
     misc_binding    1329..1348
                     /label="Guide sequence"
                     /ApEinfo_revcolor=#c6c9d1
                     /ApEinfo_fwdcolor=#c6c9d1
     ncRNA           1329..1430
                     /label="S5"
                     /ApEinfo_revcolor=#84b0dc
                     /ApEinfo_fwdcolor=#84b0dc
     -35_signal      1548..1553
                     /label="-35"
                     /ApEinfo_revcolor=#b1ff67
                     /ApEinfo_fwdcolor=#b1ff67
     misc_binding    1548..1567
                     /label="Operator"
                     /ApEinfo_revcolor=#c6c9d1
                     /ApEinfo_fwdcolor=#c6c9d1
     misc_feature    1480..1547
                     /label="Unique insulator"
                     /ApEinfo_revcolor=#c6c9d1
                     /ApEinfo_fwdcolor=#c6c9d1
     promoter        1480..1584
                     /label="P4"
                     /ApEinfo_revcolor=#b1ff67
                     /ApEinfo_fwdcolor=#b1ff67
     -10_signal      1571..1576
                     /label="-10"
                     /ApEinfo_revcolor=#b1ff67
                     /ApEinfo_fwdcolor=#b1ff67
     misc_binding    1568..1570
                     /label="PAM"
                     /ApEinfo_revcolor=#c6c9d1
                     /ApEinfo_fwdcolor=#c6c9d1
     protein_bind    1605..1646
                     /label="dCas9 handle"
                     /ApEinfo_revcolor=#c6c9d1
                     /ApEinfo_fwdcolor=#c6c9d1
     misc_binding    1585..1604
                     /label="Guide sequence"
                     /ApEinfo_revcolor=#c6c9d1
                     /ApEinfo_fwdcolor=#c6c9d1
     ncRNA           1585..1686
                     /label="S2"
                     /ApEinfo_revcolor=#84b0dc
                     /ApEinfo_fwdcolor=#84b0dc
     terminator      1647..1686
                     /label="S. pyogenes terminator"
                     /ApEinfo_revcolor=#f58a5e
                     /ApEinfo_fwdcolor=#f58a5e
     misc_binding    1835..1837
                     /label="PAM"
                     /ApEinfo_revcolor=#c6c9d1
                     /ApEinfo_fwdcolor=#c6c9d1
     promoter        1747..1851
                     /label="P2"
                     /ApEinfo_revcolor=#b1ff67
                     /ApEinfo_fwdcolor=#b1ff67
     misc_binding    1747..1814
                     /label="Unique insulator"
                     /ApEinfo_revcolor=#c6c9d1
                     /ApEinfo_fwdcolor=#c6c9d1
     -10_signal      1838..1843
                     /label="-10"
                     /ApEinfo_revcolor=#b1ff67
                     /ApEinfo_fwdcolor=#b1ff67
     misc_binding    1815..1834
                     /label="Operator"
                     /ApEinfo_revcolor=#c6c9d1
                     /ApEinfo_fwdcolor=#c6c9d1
     -35_signal      1815..1820
                     /label="-35"
                     /ApEinfo_revcolor=#b1ff67
                     /ApEinfo_fwdcolor=#b1ff67
     misc_binding    1852..1871
                     /label="Guide sequence"
                     /ApEinfo_revcolor=#c6c9d1
                     /ApEinfo_fwdcolor=#c6c9d1
     terminator      1914..1953
                     /label="S. pyogenes terminator"
                     /ApEinfo_revcolor=#f58a5e
                     /ApEinfo_fwdcolor=#f58a5e
     protein_bind    1872..1913
                     /label="dCas9 handle"
                     /ApEinfo_revcolor=#c6c9d1
                     /ApEinfo_fwdcolor=#c6c9d1
     ncRNA           1852..1953
                     /label="S6"
                     /ApEinfo_revcolor=#84b0dc
                     /ApEinfo_fwdcolor=#84b0dc
     -10_signal      2098..2103
                     /label="-10"
                     /ApEinfo_revcolor=#b1ff67
                     /ApEinfo_fwdcolor=#b1ff67
     misc_binding    2076..2095
                     /label="Operator"
                     /ApEinfo_revcolor=#c6c9d1
                     /ApEinfo_fwdcolor=#c6c9d1
     -35_signal      2074..2079
                     /label="-35"
                     /ApEinfo_revcolor=#b1ff67
                     /ApEinfo_fwdcolor=#b1ff67
     promoter        2005..2109
                     /label="P6"
                     /ApEinfo_revcolor=#b1ff67
                     /ApEinfo_fwdcolor=#b1ff67
     misc_binding    2096..2098
                     /label="PAM"
                     /ApEinfo_revcolor=#c6c9d1
                     /ApEinfo_fwdcolor=#c6c9d1
     misc_feature    2005..2073
                     /label="Unique insulator"
                     /ApEinfo_revcolor=#c6c9d1
                     /ApEinfo_fwdcolor=#c6c9d1
     misc_binding    2110..2129
                     /label="Guide sequence"
                     /ApEinfo_revcolor=#c6c9d1
                     /ApEinfo_fwdcolor=#c6c9d1
     terminator      2172..2211
                     /label="S. pyogenes terminator"
                     /ApEinfo_revcolor=#f58a5e
                     /ApEinfo_fwdcolor=#f58a5e
     ncRNA           2110..2211
                     /label="S3"
                     /ApEinfo_revcolor=#84b0dc
                     /ApEinfo_fwdcolor=#84b0dc
     protein_bind    2130..2171
                     /label="dCas9 handle"
                     /ApEinfo_revcolor=#c6c9d1
                     /ApEinfo_fwdcolor=#c6c9d1
     -10_signal      2360..2365
                     /label="-10"
                     /ApEinfo_revcolor=#b1ff67
                     /ApEinfo_fwdcolor=#b1ff67
     misc_binding    2337..2356
                     /label="Operator"
                     /ApEinfo_revcolor=#c6c9d1
                     /ApEinfo_fwdcolor=#c6c9d1
     promoter        2269..2373
                     /label="P5"
                     /ApEinfo_revcolor=#b1ff67
                     /ApEinfo_fwdcolor=#b1ff67
     -35_signal      2337..2342
                     /label="-35"
                     /ApEinfo_revcolor=#b1ff67
                     /ApEinfo_fwdcolor=#b1ff67
     misc_binding    2357..2359
                     /label="PAM"
                     /ApEinfo_revcolor=#c6c9d1
                     /ApEinfo_fwdcolor=#c6c9d1
     misc_feature    2269..2336
                     /label="Unique insulator"
                     /ApEinfo_revcolor=#c6c9d1
                     /ApEinfo_fwdcolor=#c6c9d1
     misc_binding    2374..2393
                     /label="Guide sequence"
                     /ApEinfo_revcolor=#c6c9d1
                     /ApEinfo_fwdcolor=#c6c9d1
     terminator      2436..2475
                     /label="S. pyogenes terminator"
                     /ApEinfo_revcolor=#f58a5e
                     /ApEinfo_fwdcolor=#f58a5e
     ncRNA           2374..2475
                     /label="S3"
                     /ApEinfo_revcolor=#84b0dc
                     /ApEinfo_fwdcolor=#84b0dc
     protein_bind    2394..2435
                     /label="dCas9 handle"
                     /ApEinfo_revcolor=#c6c9d1
                     /ApEinfo_fwdcolor=#c6c9d1
     promoter        2530..2634
                     /label="P3"
                     /ApEinfo_revcolor=#b1ff67
                     /ApEinfo_fwdcolor=#b1ff67
     -10_signal      2621..2626
                     /label="-10"
                     /ApEinfo_revcolor=#b1ff67
                     /ApEinfo_fwdcolor=#b1ff67
     misc_binding    2618..2620
                     /label="PAM"
                     /ApEinfo_revcolor=#c6c9d1
                     /ApEinfo_fwdcolor=#c6c9d1
     -35_signal      2598..2603
                     /label="-35"
                     /ApEinfo_revcolor=#b1ff67
                     /ApEinfo_fwdcolor=#b1ff67
     misc_binding    2598..2617
                     /label="Operator"
                     /ApEinfo_revcolor=#c6c9d1
                     /ApEinfo_fwdcolor=#c6c9d1
     misc_feature    2530..2597
                     /label="Unique insulator"
                     /ApEinfo_revcolor=#c6c9d1
                     /ApEinfo_fwdcolor=#c6c9d1
ORIGIN
        1 tgcttggatt ctcaccaata aaaaacgccc ggcggcaacc gagcgttctg aacaaatcca
       61 gatggagttc tgaggtcatt actggatcta tcaacaggag tccaagcgag ctcgatatca
      121 aattacgccc cgccctgcca ctcatcgcag tactgttgta attcattaag cattctgccg
      181 acatggaagc catcacagac ggcatgatga acctgaatcg ccagcggcat cagcaccttg
      241 tcgccttgcg tataatattt gcccatggtg aaaacggggg cgaagaagtt gtccatattg
      301 gccacgttta aatcaaaact ggtgaaactc acccagggat tggctgagac gaaaaacata
      361 ttctcaataa accctttagg gaaataggcc aggttttcac cgtaacacgc cacatcttgc
      421 gaatatatgt gtagaaactg ccggaaatcg tcgtggtatt cactccagag cgatgaaaac
      481 gtttcagttt gctcatggaa aacggtgtaa caagggtgaa cactatccca tatcaccagc
      541 tcaccgtctt tcattgccat acgaaattcc ggatgagcat tcatcaggcg ggcaagaatg
      601 tgaataaagg ccggataaaa cttgtgctta tttttcttta cggtctttaa aaaggccgta
      661 atatccagct gaacggtctg gttataggta cattgagcaa ctgactgaaa tgcctcaaaa
      721 tgttctttac gatgccattg ggatatatca acggtggtat atccagtgat ttttttctcc
      781 attttagctt ccttagctcc tgaaaatctc gataactcaa aaaatacgac cggtagtgat
      841 cttatttcat tatggtgaaa gttggaacct cttacgggcc ggccaacgtc tcattttcgc
      901 cagatatcga cgtCTCGGTA CCAAATTCCA GAAAAGACAC CCGAAAGGGT GTTTTTTCGT
      961 TTTGGTCCAC GTAGGGTAAG GAAGCGTAGT CGGGTCCGTT AAGGTTCGGT ACGGACGGAC
     1021 CGCGTCGGTA GAGACTTCGA CAatcgatca tgcgattggT ATAATagatt cattcgacat
     1081 acgacacacg caagttttag agctagaaat agcaagttaa aataaggcta gtccgttatc
     1141 aacttgaaaa agtggcaccg agtcggtgct tttttGACGA ACAATAAGGC CGCAAATCGC
     1201 GGCCTTTTTT ATTGATAACA AAAGGTTCCC TTTTCCTCGT AAGGGCCGGG AACCGATTAC
     1261 GTCTCGGAGG GCCTCCGAGT CCTCGCGGTC Ttcgacatcg ataatgacac gcggtataat
     1321 agattcattc gacatacgac acacgcaagt tttagagcta gaaatagcaa gttaaaataa
     1381 ggctagtccg ttatcaactt gaaaaagtgg caccgagtcg gtgctttttt tccggcaatt
     1441 AAAAAAGCGG CTAACCACGC CGCTTTTTTt acgtctgcaG GTTCCCTTTT CCTCGTAAGG
     1501 GCCGGGAACC GATTACGTCT CGGAGGGCCT CCGAGTCCTC GCGGTCTtcg acatcgataa
     1561 tgacacgcgg tataatagat tcattcgaca acaacgtgac aacagtttta gagctagaaa
     1621 tagcaagtta aaataaggct agtccgttat caacttgaaa aagtggcacc gagtcggtgc
     1681 ttttttgtta tgagtcAGGA AAAAAGGCGA CAGAGTAATC TGTCGCCTTT TTTCTTtgct
     1741 tgctttCGTT TTCGGGACGG ATAAGGATTT CCTCCCGCGT AACCGTTTAA TAACGGCGAC
     1801 CGTTACGCGA AGACtcgaca acaacgtgac aacacggtat aatagattca tgactattga
     1861 ttacaacgtg tgttttagag ctagaaatag caagttaaaa taaggctagt ccgttatcaa
     1921 cttgaaaaag tggcaccgag tcggtgcttt tttGACGAAC AATAAGGCCT CCCTAACGGG
     1981 GGGCCTTTTT TATTGATAAC AAAATATCGC TTCCGCGTTC CGTCTACTCC CTATTACGCT
     2041 CCGGAATCTC CGACGCCTAC GGCCGACGTC GGAttgacta ttgattacaa cgtgtcggat
     2101 aatggttgct cgacaatgtt gtgttacgtg ttttagagct agaaatagca agttaaaata
     2161 aggctagtcc gttatcaact tgaaaaagtg gcaccgagtc ggtgcttttt tCTCGGTACC
     2221 AAACCAATTA TTGAAGACGC TGAAAAGCGT CTTTTTTTGT TTCGGTCCGT TACGCGAAGG
     2281 TAGGGAGAAG CGGTTTCCGC TTTAACCCGC CGGGACGTCT CGTAAACGTC GCGGGTtcga
     2341 catacgacac acgcaatggt ataatagatt cattcgacaa tgttgtgtta cgtgttttag
     2401 agctagaaat agcaagttaa aataaggcta gtccgttatc aacttgaaaa agtggcaccg
     2461 agtcggtgct tttttGTCAG TTTCACCTGT TTTACGTAAA AACCCGCTTC GGCGGGTTTT
     2521 TACTTTTGGG TTACCTTCCC GGAGGTAGCC GCGTTCCGCC CGAGTCGGAC GAGAACCGGG
     2581 AGTCTTCGAA GGCTCTAtcg acaatgttgt gttacgttgg tataatagat tcatGAGCGT
     2641 ACCGCCTACG AGGTCCGTCG GGCGAACTTC TCGGTACGGT CGGTTTCCGG TAATCGAAGC
     2701 TCGGCCTCCG TAGACGTTCG TTAACCGCGG ACTCCTaacg catgagAAAG CCCCCGGAAG
     2761 ATCACCTTCC GGGGGCTTTt ttattgcgcA CCGCCGTCTA CGGAAGCGAG GGATCCGCTT
     2821 AACTTTAAGA GTTTATTCGG GCCCGGGCGG ACGAGCGGTg ccctaggcgt tcggctgcgg
     2881 cgagcggtat cagctcactc aaaggcggta atacggttat ccacagaatc aggggataac
     2941 gcatgcaaga acatgtgagc aaaaggccag caaaaggcca ggaaccgtaa aaaggccgcg
     3001 ttgctggcgt ttttccatag gctccgcccc cctgacgagc atcacaaaaa tcgacgctca
     3061 agtcagaggt ggcgaaaccc gacaggacta taaagatacc aggcgtttcc ccctggaagc
     3121 tccctcgtgc gctctcctgt tccgaccctg ccgcttaccg gatacctgtc cgcctttctc
     3181 ccttcgggaa gcgtggcgct ttctcatagc tcacgctgta ggtatctcag ttcggtgtag
     3241 gtcgttcgct ccaagctggg ctgtgtgcac gaaccccccg ttcagcccga ccgctgcgcc
     3301 ttatccggta actatcgtct tgagtccaac ccggtaagac acgacttatc gccactggca
     3361 gcagccactg gtaacaggat tagcagagcg aggtatgtag gcggtgctac agagttcttg
     3421 aagtggtggc ctaactacgg ctacactaga aggacagtat ttggtatctg cgctctgctg
     3481 aagccagtta ccttcggaaa aagagttggt agctcttgat ccggcaaaca aaccaccgct
     3541 ggtagcggtg gtttttttgt ttgcaagcag cagattacgc gcagaaaaaa aggatctcaa
     3601 gaagatcctt tgatcttttc tacggggtct gacgctcagt ggaacgaaaa ctcacgttaa
     3661 gggattttgg tcatgactag
//
