# Supplementary material for: Multiplexing cell‐cell communication
Source: Mol Syst Biol. 2020 Jul 16;16(7):e9618. doi: 10.15252/msb.20209618 (PMC7365139; doi:10.15252/msb.20209618)
Supplement: Supplementary file 4 — Dataset EV2 [file MSB-16-e9618-s004.zip › plasmids/pJS0162.gb]

LOCUS       pJS0162                 3174 bp ds-DNA     circular     22-JAN-2020
DEFINITION  .
KEYWORDS    "Origin of replication:ColE1" "Resistance cassette:CmR"            
            "Type:circuit"
FEATURES             Location/Qualifiers
     misc_feature    2016..2283
                     /label="OUT_2"
                     /ApEinfo_revcolor=#c6c9d1
                     /ApEinfo_fwdcolor=#c6c9d1
     misc_feature    complement(2361..3174)
                     /label="ColE1 fragment"
                     /ApEinfo_revcolor=#c6c9d1
                     /ApEinfo_fwdcolor=#c6c9d1
     terminator      1964..2015
                     /label="L3S1P47"
                     /ApEinfo_revcolor=#f58a5e
                     /ApEinfo_fwdcolor=#f58a5e
     terminator      914..970
                     /label="L3S2P11"
                     /ApEinfo_revcolor=#f58a5e
                     /ApEinfo_fwdcolor=#f58a5e
     misc_feature    1757..2015
                     /label="OUT_1"
                     /ApEinfo_revcolor=#c6c9d1
                     /ApEinfo_fwdcolor=#c6c9d1
     ncRNA           complement(2506..3058)
                     /label="RNAII"
                     /ApEinfo_revcolor=#84b0dc
                     /ApEinfo_fwdcolor=#84b0dc
     terminator      1178..1237
                     /label="ECK120010799"
                     /ApEinfo_revcolor=#f58a5e
                     /ApEinfo_fwdcolor=#f58a5e
     terminator      2223..2283
                     /label="L3S2P21"
                     /ApEinfo_revcolor=#f58a5e
                     /ApEinfo_fwdcolor=#f58a5e
     terminator      1709..1756
                     /label="L3S1P22"
                     /ApEinfo_revcolor=#f58a5e
                     /ApEinfo_fwdcolor=#f58a5e
     CDS             complement(123..782)
                     /label="CmR"
                     /ApEinfo_revcolor=#84b0dc
                     /ApEinfo_fwdcolor=#84b0dc
     ncRNA           2948..3055
                     /label="RNAI"
                     /ApEinfo_revcolor=#84b0dc
                     /ApEinfo_fwdcolor=#84b0dc
     misc_feature    complement(108..913)
                     /label="CmR cassette"
                     /ApEinfo_revcolor=#c6c9d1
                     /ApEinfo_fwdcolor=#c6c9d1
     terminator      complement(1..106)
                     /label="T0"
                     /ApEinfo_revcolor=#f58a5e
                     /ApEinfo_fwdcolor=#f58a5e
     terminator      1445..1501
                     /label="L3S2P55"
                     /ApEinfo_revcolor=#f58a5e
                     /ApEinfo_fwdcolor=#f58a5e
     misc_binding    1039..1058
                     /label="Operator"
                     /ApEinfo_revcolor=#c6c9d1
                     /ApEinfo_fwdcolor=#c6c9d1
     -10_signal      1062..1067
                     /label="-10"
                     /ApEinfo_revcolor=#b1ff67
                     /ApEinfo_fwdcolor=#b1ff67
     promoter        971..1075
                     /label="P8"
                     /ApEinfo_revcolor=#b1ff67
                     /ApEinfo_fwdcolor=#b1ff67
     misc_binding    1059..1061
                     /label="PAM"
                     /ApEinfo_revcolor=#c6c9d1
                     /ApEinfo_fwdcolor=#c6c9d1
     misc_feature    971..1038
                     /label="Unique insulator"
                     /ApEinfo_revcolor=#c6c9d1
                     /ApEinfo_fwdcolor=#c6c9d1
     -35_signal      1039..1044
                     /label="-35"
                     /ApEinfo_revcolor=#b1ff67
                     /ApEinfo_fwdcolor=#b1ff67
     protein_bind    1096..1137
                     /label="dCas9 handle"
                     /ApEinfo_revcolor=#c6c9d1
                     /ApEinfo_fwdcolor=#c6c9d1
     terminator      1138..1177
                     /label="S. pyogenes terminator"
                     /ApEinfo_revcolor=#f58a5e
                     /ApEinfo_fwdcolor=#f58a5e
     misc_binding    1076..1095
                     /label="Guide sequence"
                     /ApEinfo_revcolor=#c6c9d1
                     /ApEinfo_fwdcolor=#c6c9d1
     ncRNA           1076..1177
                     /label="S7"
                     /ApEinfo_revcolor=#84b0dc
                     /ApEinfo_fwdcolor=#84b0dc
     misc_binding    1306..1325
                     /label="Operator"
                     /ApEinfo_revcolor=#c6c9d1
                     /ApEinfo_fwdcolor=#c6c9d1
     -10_signal      1329..1334
                     /label="-10"
                     /ApEinfo_revcolor=#b1ff67
                     /ApEinfo_fwdcolor=#b1ff67
     promoter        1238..1342
                     /label="P8"
                     /ApEinfo_revcolor=#b1ff67
                     /ApEinfo_fwdcolor=#b1ff67
     misc_binding    1326..1328
                     /label="PAM"
                     /ApEinfo_revcolor=#c6c9d1
                     /ApEinfo_fwdcolor=#c6c9d1
     misc_feature    1238..1305
                     /label="Unique insulator"
                     /ApEinfo_revcolor=#c6c9d1
                     /ApEinfo_fwdcolor=#c6c9d1
     -35_signal      1306..1311
                     /label="-35"
                     /ApEinfo_revcolor=#b1ff67
                     /ApEinfo_fwdcolor=#b1ff67
     protein_bind    1363..1404
                     /label="dCas9 handle"
                     /ApEinfo_revcolor=#c6c9d1
                     /ApEinfo_fwdcolor=#c6c9d1
     misc_binding    1343..1362
                     /label="Guide sequence"
                     /ApEinfo_revcolor=#c6c9d1
                     /ApEinfo_fwdcolor=#c6c9d1
     ncRNA           1343..1444
                     /label="S2"
                     /ApEinfo_revcolor=#84b0dc
                     /ApEinfo_fwdcolor=#84b0dc
     terminator      1405..1444
                     /label="S. pyogenes terminator"
                     /ApEinfo_revcolor=#f58a5e
                     /ApEinfo_fwdcolor=#f58a5e
     misc_binding    1570..1589
                     /label="Operator"
                     /ApEinfo_revcolor=#c6c9d1
                     /ApEinfo_fwdcolor=#c6c9d1
     misc_feature    1502..1569
                     /label="Unique insulator"
                     /ApEinfo_revcolor=#c6c9d1
                     /ApEinfo_fwdcolor=#c6c9d1
     -10_signal      1593..1598
                     /label="-10"
                     /ApEinfo_revcolor=#b1ff67
                     /ApEinfo_fwdcolor=#b1ff67
     misc_binding    1590..1592
                     /label="PAM"
                     /ApEinfo_revcolor=#c6c9d1
                     /ApEinfo_fwdcolor=#c6c9d1
     -35_signal      1570..1575
                     /label="-35"
                     /ApEinfo_revcolor=#b1ff67
                     /ApEinfo_fwdcolor=#b1ff67
     promoter        1502..1606
                     /label="P9"
                     /ApEinfo_revcolor=#b1ff67
                     /ApEinfo_fwdcolor=#b1ff67
     protein_bind    1627..1668
                     /label="dCas9 handle"
                     /ApEinfo_revcolor=#c6c9d1
                     /ApEinfo_fwdcolor=#c6c9d1
     misc_binding    1607..1626
                     /label="Guide sequence"
                     /ApEinfo_revcolor=#c6c9d1
                     /ApEinfo_fwdcolor=#c6c9d1
     ncRNA           1607..1708
                     /label="S2"
                     /ApEinfo_revcolor=#84b0dc
                     /ApEinfo_fwdcolor=#84b0dc
     terminator      1669..1708
                     /label="S. pyogenes terminator"
                     /ApEinfo_revcolor=#f58a5e
                     /ApEinfo_fwdcolor=#f58a5e
     misc_binding    1845..1847
                     /label="PAM"
                     /ApEinfo_revcolor=#c6c9d1
                     /ApEinfo_fwdcolor=#c6c9d1
     promoter        1757..1861
                     /label="P7"
                     /ApEinfo_revcolor=#b1ff67
                     /ApEinfo_fwdcolor=#b1ff67
     -10_signal      1848..1853
                     /label="-10"
                     /ApEinfo_revcolor=#b1ff67
                     /ApEinfo_fwdcolor=#b1ff67
     misc_binding    1825..1844
                     /label="Operator"
                     /ApEinfo_revcolor=#c6c9d1
                     /ApEinfo_fwdcolor=#c6c9d1
     -35_signal      1825..1830
                     /label="-35"
                     /ApEinfo_revcolor=#b1ff67
                     /ApEinfo_fwdcolor=#b1ff67
     misc_feature    1757..1824
                     /label="Unique insulator"
                     /ApEinfo_revcolor=#c6c9d1
                     /ApEinfo_fwdcolor=#c6c9d1
     misc_binding    2104..2106
                     /label="PAM"
                     /ApEinfo_revcolor=#c6c9d1
                     /ApEinfo_fwdcolor=#c6c9d1
     promoter        2016..2120
                     /label="P2"
                     /ApEinfo_revcolor=#b1ff67
                     /ApEinfo_fwdcolor=#b1ff67
     misc_binding    2016..2083
                     /label="Unique insulator"
                     /ApEinfo_revcolor=#c6c9d1
                     /ApEinfo_fwdcolor=#c6c9d1
     -10_signal      2107..2112
                     /label="-10"
                     /ApEinfo_revcolor=#b1ff67
                     /ApEinfo_fwdcolor=#b1ff67
     misc_binding    2084..2103
                     /label="Operator"
                     /ApEinfo_revcolor=#c6c9d1
                     /ApEinfo_fwdcolor=#c6c9d1
     -35_signal      2084..2089
                     /label="-35"
                     /ApEinfo_revcolor=#b1ff67
                     /ApEinfo_fwdcolor=#b1ff67
ORIGIN
        1 tgcttggatt ctcaccaata aaaaacgccc ggcggcaacc gagcgttctg aacaaatcca
       61 gatggagttc tgaggtcatt actggatcta tcaacaggag tccaagcgag ctcgatatca
      121 aattacgccc cgccctgcca ctcatcgcag tactgttgta attcattaag cattctgccg
      181 acatggaagc catcacagac ggcatgatga acctgaatcg ccagcggcat cagcaccttg
      241 tcgccttgcg tataatattt gcccatggtg aaaacggggg cgaagaagtt gtccatattg
      301 gccacgttta aatcaaaact ggtgaaactc acccagggat tggctgagac gaaaaacata
      361 ttctcaataa accctttagg gaaataggcc aggttttcac cgtaacacgc cacatcttgc
      421 gaatatatgt gtagaaactg ccggaaatcg tcgtggtatt cactccagag cgatgaaaac
      481 gtttcagttt gctcatggaa aacggtgtaa caagggtgaa cactatccca tatcaccagc
      541 tcaccgtctt tcattgccat acgaaattcc ggatgagcat tcatcaggcg ggcaagaatg
      601 tgaataaagg ccggataaaa cttgtgctta tttttcttta cggtctttaa aaaggccgta
      661 atatccagct gaacggtctg gttataggta cattgagcaa ctgactgaaa tgcctcaaaa
      721 tgttctttac gatgccattg ggatatatca acggtggtat atccagtgat ttttttctcc
      781 attttagctt ccttagctcc tgaaaatctc gataactcaa aaaatacgac cggtagtgat
      841 cttatttcat tatggtgaaa gttggaacct cttacgggcc ggccaacgtc tcattttcgc
      901 cagatatcga cgtCTCGGTA CCAAATTCCA GAAAAGAGAC GCTTTCGAGC GTCTTTTTTC
      961 GTTTTGGTCC CCTCTCCTTC GTCCCGAGAG TCCCGTTCGC GAAACGCCTC GATAACGAAA
     1021 ACGGAGCGAG GACTTCCCtc gacacgtgcg ttcacgtgtg gtataataga ttcattcgac
     1081 attgtgcgcg atcgagtttt agagctagaa atagcaagtt aaaataaggc tagtccgtta
     1141 tcaacttgaa aaagtggcac cgagtcggtg cttttttgtt atgagtcAGG AAAAAAGGCG
     1201 ACAGAGTAAT CTGTCGCCTT TTTTCTTtgc ttgctttCCT CTCCTTCGTC CCGAGAGTCC
     1261 CGTTCGCGAA ACGCCTCGAT AACGAAAACG GAGCGAGGAC TTCCCtcgac acgtgcgttc
     1321 acgtgtggta taatagattc attcgacaac aacgtgacaa cagttttaga gctagaaata
     1381 gcaagttaaa ataaggctag tccgttatca acttgaaaaa gtggcaccga gtcggtgctt
     1441 ttttCTCGGT ACCAAAGACG AACAATAAGA CGCTGAAAAG CGTCTTTTTT CGTTTTGGTC
     1501 CTTTATTTAT CGTCCGCCGG CCGACGGACT TCGTATTTCG GAGCTACTCG GGCGTATACG
     1561 TATCGGGCCt cgacatgtcg tgcgtgtatt ggtataatag attcattcga caacaacgtg
     1621 acaacagttt tagagctaga aatagcaagt taaaataagg ctagtccgtt atcaacttga
     1681 aaaagtggca ccgagtcggt gcttttttGA CGAACAATAA GGCCGCAAAT CGCGGCCTTT
     1741 TTTATTGATA ACAAAACTCC TTCGTAGATA TCGTCCGGGT CCGCTTAAGC TCTTACGTTC
     1801 GTAGGAGTAA GACGACCCTC GGTAtcgaca ttgtgcgcga tcgacggtat aatagattca
     1861 tCCTCGGGAG AAGAAAACTA TCGATTCCTT TCCCTTCGTC TTCGGTTATC GCGGCTTACG
     1921 TCGGACGCGC CGGAGTAAGC CTTACCGATC GATACTTTCT ATCTTTTCGA AAAAAGGCCT
     1981 CCCAAATCGG GGGGCCTTTT TTTATAGCAA CAAAACGTTT TCGGGACGGA TAAGGATTTC
     2041 CTCCCGCGTA ACCGTTTAAT AACGGCGACC GTTACGCGAA GACtcgacaa caacgtgaca
     2101 acacggtata atagattcat ACGTTAATAC GCTCTCGGTC GGAAGGGCCG TAATTCCGTT
     2161 TATTCGCGTA GGAGCGGCTT TCTCGAGTCG GCGTACTCCT CGTTCCCGAA GAACGGCTAT
     2221 ACCTCGGTAC CAAATTCCAG AAAAGAGGCC TCCCGAAAGG GGGGCCTTTT TTCGTTTTGG
     2281 TCCACCGCCG TCTACGGAAG CGAGGGATCC GCTTAACTTT AAGAGTTTAT TCGGGCCAGG
     2341 GCGGACGAGC GGTgccctag gcgttcggct gcggcgagcg gtatcagctc actcaaaggc
     2401 ggtaatacgg ttatccacag aatcagggga taacgcatgc aagaacatgt gagcaaaagg
     2461 ccagcaaaag gccaggaacc gtaaaaaggc cgcgttgctg gcgtttttcc ataggctccg
     2521 cccccctgac gagcatcaca aaaatcgacg ctcaagtcag aggtggcgaa acccgacagg
     2581 actataaaga taccaggcgt ttccccctgg aagctccctc gtgcgctctc ctgttccgac
     2641 cctgccgctt accggatacc tgtccgcctt tctcccttcg ggaagcgtgg cgctttctca
     2701 tagctcacgc tgtaggtatc tcagttcggt gtaggtcgtt cgctccaagc tgggctgtgt
     2761 gcacgaaccc cccgttcagc ccgaccgctg cgccttatcc ggtaactatc gtcttgagtc
     2821 caacccggta agacacgact tatcgccact ggcagcagcc actggtaaca ggattagcag
     2881 agcgaggtat gtaggcggtg ctacagagtt cttgaagtgg tggcctaact acggctacac
     2941 tagaaggaca gtatttggta tctgcgctct gctgaagcca gttaccttcg gaaaaagagt
     3001 tggtagctct tgatccggca aacaaaccac cgctggtagc ggtggttttt ttgtttgcaa
     3061 gcagcagatt acgcgcagaa aaaaaggatc tcaagaagat cctttgatct tttctacggg
     3121 gtctgacgct cagtggaacg aaaactcacg ttaagggatt ttggtcatga ctag
//
