# Supplementary material for: Multiplexing cell‐cell communication
Source: Mol Syst Biol. 2020 Jul 16;16(7):e9618. doi: 10.15252/msb.20209618 (PMC7365139; doi:10.15252/msb.20209618)
Supplement: Supplementary file 4 — Dataset EV2 [file MSB-16-e9618-s004.zip › plasmids/pJS0200.gb]

LOCUS       pJS0200                 2929 bp ds-DNA     circular     22-JAN-2020
DEFINITION  .
KEYWORDS    "Origin of replication:p15A" "Resistance cassette:SpecR"           
            "Type:probe"
FEATURES             Location/Qualifiers
     misc_feature          complement(1..1053)
                           /label="SpecR cassette"
                           /ApEinfo_revcolor=#c6c9d1
                           /ApEinfo_fwdcolor=#c6c9d1
     CDS                   complement(114..905)
                           /label="SpecR"
                           /ApEinfo_revcolor=#84b0dc
                           /ApEinfo_fwdcolor=#84b0dc
     misc_feature          complement(2128..2924)
                           /label="pProLar p15A fragment"
                           /ApEinfo_revcolor=#c6c9d1
                           /ApEinfo_fwdcolor=#c6c9d1
     ncRNA                 2680..2784
                           /label="RNAI"
                           /ApEinfo_revcolor=#84b0dc
                           /ApEinfo_fwdcolor=#84b0dc
     terminator            complement(1..106)
                           /label="T0"
                           /ApEinfo_revcolor=#f58a5e
                           /ApEinfo_fwdcolor=#f58a5e
     ncRNA                 complement(2278..2786)
                           /label="RNAII"
                           /ApEinfo_revcolor=#84b0dc
                           /ApEinfo_fwdcolor=#84b0dc
     -10_signal            1156..1161
                           /label="-10"
                           /ApEinfo_revcolor=#b1ff67
                           /ApEinfo_fwdcolor=#b1ff67
     promoter              1054..1169
                           /label="P6*"
                           /ApEinfo_revcolor=#b1ff67
                           /ApEinfo_fwdcolor=#b1ff67
     misc_feature          1054..1120
                           /label="Unique insulator"
                           /ApEinfo_revcolor=#c6c9d1
                           /ApEinfo_fwdcolor=#c6c9d1
     misc_binding          1133..1152
                           /label="Operator"
                           /ApEinfo_revcolor=#c6c9d1
                           /ApEinfo_fwdcolor=#c6c9d1
     -35_signal            1132..1137
                           /label="-35"
                           /ApEinfo_revcolor=#b1ff67
                           /ApEinfo_fwdcolor=#b1ff67
     misc_binding          1153..1155
                           /label="PAM"
                           /ApEinfo_revcolor=#c6c9d1
                           /ApEinfo_fwdcolor=#c6c9d1
     CDS                   1279..1998
                           /label="sfgfp"
                           /ApEinfo_revcolor=#84b0dc
                           /ApEinfo_fwdcolor=#84b0dc
     misc_feature          1176..1177
                           /label="cleavage site"
                           /ApEinfo_revcolor=#c6c9d1
                           /ApEinfo_fwdcolor=#c6c9d1
     misc_feature          1170..1244
                           /label="RiboJ"
                           /ApEinfo_revcolor=#c6c9d1
                           /ApEinfo_fwdcolor=#c6c9d1
     terminator            1999..2127
                           /label="B0015"
                           /ApEinfo_revcolor=#f58a5e
                           /ApEinfo_fwdcolor=#f58a5e
     ribosome_binding_site 1245..1278
                           /label="RBS"
                           /ApEinfo_revcolor=#c7b0e3
                           /ApEinfo_fwdcolor=#c7b0e3
ORIGIN
        1 tgcttggatt ctcaccaata aaaaacgccc ggcggcaacc gagcgttctg aacaaatcca
       61 gatggagttc tgaggtcatt actggatcta tcaacaggag tccaagcgag ctcttatttg
      121 ccgactacct tggtgatctc gcctttcacg tagtggacaa attcttccaa ctgatctgcg
      181 cgcgaggcca agcgatcttc ttcttgtcca agataagcct gtctagcttc aagtatgacg
      241 ggctgatact gggccggcag gcgctccatt gcccagtcgg cagcgacatc cttcggcgcg
      301 attttgccgg ttactgcgct gtaccaaatg cgggacaacg taagcactac atttcgctca
      361 tcgccagccc agtcgggcgg cgagttccat agcgttaagg tttcatttag cgcctcaaat
      421 agatcctgtt caggaaccgg atcaaagagt tcctccgccg ctggacctac caaggcaacg
      481 ctatgttctc ttgcttttgt cagcaagata gccagatcaa tgtcgatcgt ggctggctcg
      541 aagatacctg caagaatgtc attgcgctgc cattctccaa attgcagttc gcgcttagct
      601 ggataacgcc acggaatgat gtcgtcgtgc acaacaatgg tgacttctac agcgcggaga
      661 atctcgctct ctccagggga agccgaagtt tccaaaaggt cgttgatcaa agctcgccgc
      721 gttgtttcat caagccttac ggtcaccgta accagcaaat caatatcact gtgtggcttc
      781 aggccgccat ccactgcgga gccgtacaaa tgtacggcca gcaacgtcgg ttcgagatgg
      841 cgctcgatga cgccaactac ctctgatagt tgagtcgata cttcggcgat caccgcttcc
      901 ctcatgcgaa acgatcctca tcctgtctct tgatcagatc ttgatcccct gcgccatcag
      961 atccttggcg gcaagaaagc catccagttt actttgcagg gcttcccaac cttaccagag
     1021 ggcgccccag ctggcaattc cggttcgctt gcttcgcttc cgcgttccgt ctactcccta
     1081 ttacgctccg gaatctccga cgcctacggc cgacgtcgga AAAAAATTTA TTTGCTTTga
     1141 ttacaacgtg tctggTATAA TGTGTGGATa gctgtcaccg gatgtgcttt ccggtctgat
     1201 gagtccgtga ggacgaaaca gcctctacaa ataattttgt ttaataagta tcctctaacc
     1261 ctaaaggggc acaaaatcat gcgtaaaggc gaagagctgt tcactggtgt cgtccctatt
     1321 ctggtggaac tggatggtga tgtcaacggt cataagtttt ccgtgcgtgg cgagggtgaa
     1381 ggtgacgcaa ctaatggtaa actgacgctg aagttcatct gtactactgg taaactgccg
     1441 gtaccttggc cgactctggt aacgacgctg acttatggtg ttcagtgctt tgctcgttat
     1501 ccggaccata tgaagcagca tgacttcttc aagtccgcca tgccggaagg ctatgtgcag
     1561 gaacgcacga tttcctttaa ggatgacggc acgtacaaaa cgcgtgcgga agtgaaattt
     1621 gaaggcgata ccctggtaaa ccgcattgag ctgaaaggca ttgactttaa agaagacggc
     1681 aatatcctgg gccataagct ggaatacaat tttaacagcc acaatgttta catcaccgcc
     1741 gataaacaaa aaaatggcat taaagcgaat tttaaaattc gccacaacgt ggaggatggc
     1801 agcgtgcagc tggctgatca ctaccagcaa aacactccaa tcggtgatgg tcctgttctg
     1861 ctgccagaca atcactatct gagcacgcaa agcgttctgt ctaaagatcc gaacgagaaa
     1921 cgcgatcata tggttctgct ggagttcgta accgcagcgg gcatcacgca tggtatggat
     1981 gaactgtaca aatgatgacc aggcatcaaa taaaacgaaa ggctcagtcg aaagactggg
     2041 cctttcgttt tatctgttgt ttgtcggtga acgctctcta ctagagtcac actggctcac
     2101 cttcgggtgg gcctttctgc gtttatagga tatattccgc ttcctcgctc actgactcgc
     2161 tacgctcggt cgttcgactg cggcgagcgg aaatggctta cgaacggggc ggagatttcc
     2221 tggaagatgc caggaagata cttaacaggg aagtgagagg gccgcggcaa agccgttttt
     2281 ccataggctc cgcccccctg acaagcatca cgaaatctga cgctcaaatc agtggtggcg
     2341 aaacccgaca ggactataaa gataccaggc gtttccccct ggcggctccc tcgtgcgctc
     2401 tcctgttcct gcctttcggt ttaccggtgt cattccgctg ttatggccgc gtttgtctca
     2461 ttccacgcct gacactcagt tccgggtagg cagttcgctc caagctggac tgtatgcacg
     2521 aaccccccgt tcagtccgac cgctgcgcct tatccggtaa ctatcgtctt gagtccaacc
     2581 cggaaagaca tgcaaaagca ccactggcag cagccactgg taattgattt agaggagtta
     2641 gtcttgaagt catgcgccgg ttaaggctaa actgaaagga caagttttgg tgactgcgct
     2701 cctccaagcc agttacctcg gttcaaagag ttggtagctc agagaacctt cgaaaaaccg
     2761 ccctgcaagg cggttttttc gttttcagag caagagatta cgcgcagacc aaaacgatct
     2821 caagaagatc atcttattaa tcagataaaa tattactaga tttcagtgca atttatctct
     2881 tcaaatgtag cacctgaagt cagccccata cgatataagt tgttactag
//
