# Supplementary material for: Multiplexing cell‐cell communication
Source: Mol Syst Biol. 2020 Jul 16;16(7):e9618. doi: 10.15252/msb.20209618 (PMC7365139; doi:10.15252/msb.20209618)
Supplement: Supplementary file 4 — Dataset EV2 [file MSB-16-e9618-s004.zip › plasmids/pJS0205.gb]

LOCUS       pJS0205                 3031 bp ds-DNA     circular     23-JAN-2020
DEFINITION  .
KEYWORDS    "Origin of replication:p15A" "Resistance cassette:SpecR"           
            "Type:marker"
FEATURES             Location/Qualifiers
     terminator            1828..1956
                           /label="B0015"
                           /ApEinfo_revcolor=#f58a5e
                           /ApEinfo_fwdcolor=#f58a5e
     ribosome_binding_site 1069..1116
                           /label="RBS"
                           /ApEinfo_revcolor=#c7b0e3
                           /ApEinfo_fwdcolor=#c7b0e3
     CDS                   1117..1827
                           /label="mCherry"
                           /ApEinfo_revcolor=#84b0dc
                           /ApEinfo_fwdcolor=#84b0dc
     terminator            2926..3031
                           /label="T0"
                           /ApEinfo_revcolor=#f58a5e
                           /ApEinfo_fwdcolor=#f58a5e
     misc_feature          1979..3031
                           /label="SpecR cassette"
                           /ApEinfo_revcolor=#c6c9d1
                           /ApEinfo_fwdcolor=#c6c9d1
     terminator            907..963
                           /label="L3S2P44"
                           /ApEinfo_revcolor=#f58a5e
                           /ApEinfo_fwdcolor=#f58a5e
     ncRNA                 complement(146..250)
                           /label="RNAI"
                           /ApEinfo_revcolor=#84b0dc
                           /ApEinfo_fwdcolor=#84b0dc
     CDS                   2127..2918
                           /label="SpecR"
                           /ApEinfo_revcolor=#84b0dc
                           /ApEinfo_fwdcolor=#84b0dc
     misc_feature          6..798
                           /label="pProLar p15A fragment"
                           /ApEinfo_revcolor=#c6c9d1
                           /ApEinfo_fwdcolor=#c6c9d1
     ncRNA                 144..652
                           /label="RNAII"
                           /ApEinfo_revcolor=#84b0dc
                           /ApEinfo_fwdcolor=#84b0dc
     mutation              75..75
                           /label="T->A"
                           /ApEinfo_revcolor=#ff9ccd
                           /ApEinfo_fwdcolor=#ff9ccd
     misc_binding          1052..1054
                           /label="PAM"
                           /ApEinfo_revcolor=#c6c9d1
                           /ApEinfo_fwdcolor=#c6c9d1
     promoter              964..1068
                           /label="P2"
                           /ApEinfo_revcolor=#b1ff67
                           /ApEinfo_fwdcolor=#b1ff67
     misc_binding          964..1031
                           /label="Unique insulator"
                           /ApEinfo_revcolor=#c6c9d1
                           /ApEinfo_fwdcolor=#c6c9d1
     -10_signal            1055..1060
                           /label="-10"
                           /ApEinfo_revcolor=#b1ff67
                           /ApEinfo_fwdcolor=#b1ff67
     misc_binding          1032..1051
                           /label="Operator"
                           /ApEinfo_revcolor=#c6c9d1
                           /ApEinfo_fwdcolor=#c6c9d1
     -35_signal            1032..1037
                           /label="-35"
                           /ApEinfo_revcolor=#b1ff67
                           /ApEinfo_fwdcolor=#b1ff67
ORIGIN
        1 ctagtaacaa cttatatcgt atggggctga cttcaggtgc tacatttgaa gagataaatt
       61 gcactgaaat ctagaaatat tttatctgat taataagatg atcttcttga gatcgttttg
      121 gtctgcgcgt aatctcttgc tctgaaaacg aaaaaaccgc cttgcagggc ggtttttcga
      181 aggttctctg agctaccaac tctttgaacc gaggtaactg gcttggagga gcgcagtcac
      241 caaaacttgt cctttcagtt tagccttaac cggcgcatga cttcaagact aactcctcta
      301 aatcaattac cagtggctgc tgccagtggt gcttttgcat gtctttccgg gttggactca
      361 agacgatagt taccggataa ggcgcagcgg tcggactgaa cggggggttc gtgcatacag
      421 tccagcttgg agcgaactgc ctacccggaa ctgagtgtca ggcgtggaat gagacaaacg
      481 cggccataac agcggaatga caccggtaaa ccgaaaggca ggaacaggag agcgcacgag
      541 ggagccgcca gggggaaacg cctggtatct ttatagtcct gtcgggtttc gccaccactg
      601 atttgagcgt cagatttcgt gatgcttgtc aggggggcgg agcctatgga aaaacggctt
      661 tgccgcggcc ctctcacttc cctgttaagt atcttcctgg catcttccag gaaatctccg
      721 ccccgttcgt aagccatttc cgctcgccgc agtcgaacga ccgagcgtag cgagtcagtg
      781 agcgaggaag cggaatatTC CCCTAGGTGG AGTCTGGCCT CAAATACAAA GTCTGCAAAG
      841 TCTCGAAATA TTAAACCAGA GAATAAATAA TTAAACGCCA AAATATTTCT AGCAAAAACC
      901 CCAGTTCTCG GTACCAAACC AATTATTGAA GACGCTGAAA AGCGTCTTTT TTTGTTTCGG
      961 TCCCGTTTTC GGGACGGATA AGGATTTCCT CCCGCGTAAC CGTTTAATAA CGGCGACCGT
     1021 TACGCGAAGA Ctcgacaaca acgtgacaac acggtataat agattcatat cagcaggacg
     1081 cactgaccga attcattaaa gaggagaaag gtacccatgg tgagcaaggg cgaggaggat
     1141 aacatggcca tcatcaagga gttcatgcgc ttcaaggtgc acatggaggg ctccgtgaac
     1201 ggccacgagt tcgagatcga gggcgagggc gagggccgcc cctacgaggg cacccagacc
     1261 gccaagctga aggtgaccaa gggtggcccc ctgcccttcg cctgggacat cctgtcccct
     1321 cagttcatgt acggctccaa ggcctacgtg aagcaccccg ccgacatccc cgactacttg
     1381 aagctgtcct tccccgaggg cttcaagtgg gagcgcgtga tgaacttcga ggacggcggc
     1441 gtggtgaccg tgacccagga ctcctccctg caggacggcg agttcatcta caaggtgaag
     1501 ctgcgcggca ccaacttccc ctccgacggc cccgtaatgc agaagaagac catgggctgg
     1561 gaggcctcct ccgagcggat gtaccccgag gacggcgccc tgaagggcga gatcaagcag
     1621 aggctgaagc tgaaggacgg cggccactac gacgctgagg tcaagaccac ctacaaggcc
     1681 aagaagcccg tgcagctgcc cggcgcctac aacgtcaaca tcaagttgga catcacctcc
     1741 cacaacgagg actacaccat cgtggaacag tacgaacgcg ccgagggccg ccactccacc
     1801 ggcggcatgg acgagctgta caagtaacca ggcatcaaat aaaacgaaag gctcagtcga
     1861 aagactgggc ctttcgtttt atctgttgtt tgtcggtgaa cgctctctac tagagtcaca
     1921 ctggctcacc ttcgggtggg cctttctgcg tttataCGAC CTGCAGGCAT GCAAGCTTag
     1981 caagcgaacc ggaattgcca gctggggcgc cctctggtaa ggttgggaag ccctgcaaag
     2041 taaactggat ggctttcttg ccgccaagga tctgatggcg caggggatca agatctgatc
     2101 aagagacagg atgaggatcg tttcgcatga gggaagcggt gatcgccgaa gtatcgactc
     2161 aactatcaga ggtagttggc gtcatcgagc gccatctcga accgacgttg ctggccgtac
     2221 atttgtacgg ctccgcagtg gatggcggcc tgaagccaca cagtgatatt gatttgctgg
     2281 ttacggtgac cgtaaggctt gatgaaacaa cgcggcgagc tttgatcaac gaccttttgg
     2341 aaacttcggc ttcccctgga gagagcgaga ttctccgcgc tgtagaagtc accattgttg
     2401 tgcacgacga catcattccg tggcgttatc cagctaagcg cgaactgcaa tttggagaat
     2461 ggcagcgcaa tgacattctt gcaggtatct tcgagccagc cacgatcgac attgatctgg
     2521 ctatcttgct gacaaaagca agagaacata gcgttgcctt ggtaggtcca gcggcggagg
     2581 aactctttga tccggttcct gaacaggatc tatttgaggc gctaaatgaa accttaacgc
     2641 tatggaactc gccgcccgac tgggctggcg atgagcgaaa tgtagtgctt acgttgtccc
     2701 gcatttggta cagcgcagta accggcaaaa tcgcgccgaa ggatgtcgct gccgactggg
     2761 caatggagcg cctgccggcc cagtatcagc ccgtcatact tgaagctaga caggcttatc
     2821 ttggacaaga agaagatcgc ttggcctcgc gcgcagatca gttggaagaa tttgtccact
     2881 acgtgaaagg cgagatcacc aaggtagtcg gcaaataaga gctcgcttgg actcctgttg
     2941 atagatccag taatgacctc agaactccat ctggatttgt tcagaacgct cggttgccgc
     3001 cgggcgtttt ttattggtga gaatccaagc a
//
