# Supplementary material for: Multiplexing cell‐cell communication
Source: Mol Syst Biol. 2020 Jul 16;16(7):e9618. doi: 10.15252/msb.20209618 (PMC7365139; doi:10.15252/msb.20209618)
Supplement: Supplementary file 4 — Dataset EV2 [file MSB-16-e9618-s004.zip › plasmids/pJS0281.gb]

LOCUS       pJS0281                 2916 bp ds-DNA     circular     23-JAN-2020
DEFINITION  .
KEYWORDS    "Origin of replication:p15A" "Resistance cassette:SpecR"           
            "Type:probe"
FEATURES             Location/Qualifiers
     misc_feature          complement(1..1053)
                           /label="SpecR cassette"
                           /ApEinfo_revcolor=#c6c9d1
                           /ApEinfo_fwdcolor=#c6c9d1
     ncRNA                 complement(2265..2773)
                           /label="RNAII"
                           /ApEinfo_revcolor=#84b0dc
                           /ApEinfo_fwdcolor=#84b0dc
     terminator            complement(1..106)
                           /label="T0"
                           /ApEinfo_revcolor=#f58a5e
                           /ApEinfo_fwdcolor=#f58a5e
     CDS                   complement(114..905)
                           /label="SpecR"
                           /ApEinfo_revcolor=#84b0dc
                           /ApEinfo_fwdcolor=#84b0dc
     ncRNA                 2667..2771
                           /label="RNAI"
                           /ApEinfo_revcolor=#84b0dc
                           /ApEinfo_fwdcolor=#84b0dc
     misc_feature          complement(2115..2911)
                           /label="pProLar p15A fragment"
                           /ApEinfo_revcolor=#c6c9d1
                           /ApEinfo_fwdcolor=#c6c9d1
     protein_bind          1103..1119
                           /label="cI OR1"
                           /ApEinfo_revcolor=#c6c9d1
                           /ApEinfo_fwdcolor=#c6c9d1
     -10_signal            1116..1121
                           /label="-10"
                           /ApEinfo_revcolor=#b1ff67
                           /ApEinfo_fwdcolor=#b1ff67
     protein_bind          1123..1141
                           /label="luxR operator"
                           /ApEinfo_revcolor=#c6c9d1
                           /ApEinfo_fwdcolor=#c6c9d1
     promoter              1054..1156
                           /label="P_lux"
                           /ApEinfo_revcolor=#b1ff67
                           /ApEinfo_fwdcolor=#b1ff67
     -35_signal            1093..1098
                           /label="-35"
                           /ApEinfo_revcolor=#b1ff67
                           /ApEinfo_fwdcolor=#b1ff67
     protein_bind          1074..1096
                           /label="luxR operator"
                           /ApEinfo_revcolor=#c6c9d1
                           /ApEinfo_fwdcolor=#c6c9d1
     CDS                   1266..1985
                           /label="sfgfp"
                           /ApEinfo_revcolor=#84b0dc
                           /ApEinfo_fwdcolor=#84b0dc
     misc_feature          1163..1164
                           /label="cleavage site"
                           /ApEinfo_revcolor=#c6c9d1
                           /ApEinfo_fwdcolor=#c6c9d1
     misc_feature          1157..1231
                           /label="RiboJ"
                           /ApEinfo_revcolor=#c6c9d1
                           /ApEinfo_fwdcolor=#c6c9d1
     terminator            1986..2114
                           /label="B0015"
                           /ApEinfo_revcolor=#f58a5e
                           /ApEinfo_fwdcolor=#f58a5e
     ribosome_binding_site 1232..1265
                           /label="RBS"
                           /ApEinfo_revcolor=#c7b0e3
                           /ApEinfo_fwdcolor=#c7b0e3
ORIGIN
        1 tgcttggatt ctcaccaata aaaaacgccc ggcggcaacc gagcgttctg aacaaatcca
       61 gatggagttc tgaggtcatt actggatcta tcaacaggag tccaagcgag ctcttatttg
      121 ccgactacct tggtgatctc gcctttcacg tagtggacaa attcttccaa ctgatctgcg
      181 cgcgaggcca agcgatcttc ttcttgtcca agataagcct gtctagcttc aagtatgacg
      241 ggctgatact gggccggcag gcgctccatt gcccagtcgg cagcgacatc cttcggcgcg
      301 attttgccgg ttactgcgct gtaccaaatg cgggacaacg taagcactac atttcgctca
      361 tcgccagccc agtcgggcgg cgagttccat agcgttaagg tttcatttag cgcctcaaat
      421 agatcctgtt caggaaccgg atcaaagagt tcctccgccg ctggacctac caaggcaacg
      481 ctatgttctc ttgcttttgt cagcaagata gccagatcaa tgtcgatcgt ggctggctcg
      541 aagatacctg caagaatgtc attgcgctgc cattctccaa attgcagttc gcgcttagct
      601 ggataacgcc acggaatgat gtcgtcgtgc acaacaatgg tgacttctac agcgcggaga
      661 atctcgctct ctccagggga agccgaagtt tccaaaaggt cgttgatcaa agctcgccgc
      721 gttgtttcat caagccttac ggtcaccgta accagcaaat caatatcact gtgtggcttc
      781 aggccgccat ccactgcgga gccgtacaaa tgtacggcca gcaacgtcgg ttcgagatgg
      841 cgctcgatga cgccaactac ctctgatagt tgagtcgata cttcggcgat caccgcttcc
      901 ctcatgcgaa acgatcctca tcctgtctct tgatcagatc ttgatcccct gcgccatcag
      961 atccttggcg gcaagaaagc catccagttt actttgcagg gcttcccaac cttaccagag
     1021 ggcgccccag ctggcaattc cggttcgctt gcttacaatt gtttaacata agtacctgta
     1081 ggatcgtaca ggTTTACTat tttacctctg gcggtGATAA Ttcttgcaac aaacaatagg
     1141 taaggcgtta cccaacagct gtcaccggat gtgctttccg gtctgatgag tccgtgagga
     1201 cgaaacagcc tctacaaata attttgttta ataagtatcc tctaacccta aaggggcaca
     1261 aaatcatgcg taaaggcgaa gagctgttca ctggtgtcgt ccctattctg gtggaactgg
     1321 atggtgatgt caacggtcat aagttttccg tgcgtggcga gggtgaaggt gacgcaacta
     1381 atggtaaact gacgctgaag ttcatctgta ctactggtaa actgccggta ccttggccga
     1441 ctctggtaac gacgctgact tatggtgttc agtgctttgc tcgttatccg gaccatatga
     1501 agcagcatga cttcttcaag tccgccatgc cggaaggcta tgtgcaggaa cgcacgattt
     1561 cctttaagga tgacggcacg tacaaaacgc gtgcggaagt gaaatttgaa ggcgataccc
     1621 tggtaaaccg cattgagctg aaaggcattg actttaaaga agacggcaat atcctgggcc
     1681 ataagctgga atacaatttt aacagccaca atgtttacat caccgccgat aaacaaaaaa
     1741 atggcattaa agcgaatttt aaaattcgcc acaacgtgga ggatggcagc gtgcagctgg
     1801 ctgatcacta ccagcaaaac actccaatcg gtgatggtcc tgttctgctg ccagacaatc
     1861 actatctgag cacgcaaagc gttctgtcta aagatccgaa cgagaaacgc gatcatatgg
     1921 ttctgctgga gttcgtaacc gcagcgggca tcacgcatgg tatggatgaa ctgtacaaat
     1981 gatgaccagg catcaaataa aacgaaaggc tcagtcgaaa gactgggcct ttcgttttat
     2041 ctgttgtttg tcggtgaacg ctctctacta gagtcacact ggctcacctt cgggtgggcc
     2101 tttctgcgtt tataggatat attccgcttc ctcgctcact gactcgctac gctcggtcgt
     2161 tcgactgcgg cgagcggaaa tggcttacga acggggcgga gatttcctgg aagatgccag
     2221 gaagatactt aacagggaag tgagagggcc gcggcaaagc cgtttttcca taggctccgc
     2281 ccccctgaca agcatcacga aatctgacgc tcaaatcagt ggtggcgaaa cccgacagga
     2341 ctataaagat accaggcgtt tccccctggc ggctccctcg tgcgctctcc tgttcctgcc
     2401 tttcggttta ccggtgtcat tccgctgtta tggccgcgtt tgtctcattc cacgcctgac
     2461 actcagttcc gggtaggcag ttcgctccaa gctggactgt atgcacgaac cccccgttca
     2521 gtccgaccgc tgcgccttat ccggtaacta tcgtcttgag tccaacccgg aaagacatgc
     2581 aaaagcacca ctggcagcag ccactggtaa ttgatttaga ggagttagtc ttgaagtcat
     2641 gcgccggtta aggctaaact gaaaggacaa gttttggtga ctgcgctcct ccaagccagt
     2701 tacctcggtt caaagagttg gtagctcaga gaaccttcga aaaaccgccc tgcaaggcgg
     2761 ttttttcgtt ttcagagcaa gagattacgc gcagaccaaa acgatctcaa gaagatcatc
     2821 ttattaatca gataaaatat tactagattt cagtgcaatt tatctcttca aatgtagcac
     2881 ctgaagtcag ccccatacga tataagttgt tactag
//
