# Supplementary material for: Multiplexing cell‐cell communication
Source: Mol Syst Biol. 2020 Jul 16;16(7):e9618. doi: 10.15252/msb.20209618 (PMC7365139; doi:10.15252/msb.20209618)
Supplement: Supplementary file 4 — Dataset EV2 [file MSB-16-e9618-s004.zip › plasmids/pJS0282.gb]

LOCUS       pJS0282                 2743 bp ds-DNA     circular     23-JAN-2020
DEFINITION  .
KEYWORDS    "Origin of replication:ColE1" "Resistance cassette:CmR"            
            "Type:circuit"
FEATURES             Location/Qualifiers
     ribosome_binding_site 1103..1114
                           /label="B0034"
                           /ApEinfo_revcolor=#c7b0e3
                           /ApEinfo_fwdcolor=#c7b0e3
     terminator            1877..1929
                           /label="ECK120033736"
                           /ApEinfo_revcolor=#f58a5e
                           /ApEinfo_fwdcolor=#f58a5e
     CDS                   complement(123..782)
                           /label="CmR"
                           /ApEinfo_revcolor=#84b0dc
                           /ApEinfo_fwdcolor=#84b0dc
     terminator            complement(1..106)
                           /label="T0"
                           /ApEinfo_revcolor=#f58a5e
                           /ApEinfo_fwdcolor=#f58a5e
     misc_feature          complement(108..989)
                           /label="CmR cassette"
                           /ApEinfo_revcolor=#c6c9d1
                           /ApEinfo_fwdcolor=#c6c9d1
     ncRNA                 2517..2624
                           /label="RNAI"
                           /ApEinfo_revcolor=#84b0dc
                           /ApEinfo_fwdcolor=#84b0dc
     ncRNA                 complement(2075..2627)
                           /label="RNAII"
                           /ApEinfo_revcolor=#84b0dc
                           /ApEinfo_fwdcolor=#84b0dc
     promoter              1060..1094
                           /label="BBa_J23107"
                           /ApEinfo_revcolor=#b1ff67
                           /ApEinfo_fwdcolor=#b1ff67
     misc_feature          990..1059
                           /label="Unique insulator"
                           /ApEinfo_revcolor=#c6c9d1
                           /ApEinfo_fwdcolor=#c6c9d1
     -10_signal            1083..1088
                           /label="-10"
                           /ApEinfo_revcolor=#b1ff67
                           /ApEinfo_fwdcolor=#b1ff67
     misc_feature          complement(1930..2743)
                           /label="ColE1 fragment"
                           /ApEinfo_revcolor=#c6c9d1
                           /ApEinfo_fwdcolor=#c6c9d1
     CDS                   1121..1876
                           /label="luxR"
                           /ApEinfo_revcolor=#84b0dc
                           /ApEinfo_fwdcolor=#84b0dc
     -35_signal            1060..1065
                           /label="-35"
                           /ApEinfo_revcolor=#b1ff67
                           /ApEinfo_fwdcolor=#b1ff67
ORIGIN
        1 tgcttggatt ctcaccaata aaaaacgccc ggcggcaacc gagcgttctg aacaaatcca
       61 gatggagttc tgaggtcatt actggatcta tcaacaggag tccaagcgag ctcgatatca
      121 aattacgccc cgccctgcca ctcatcgcag tactgttgta attcattaag cattctgccg
      181 acatggaagc catcacagac ggcatgatga acctgaatcg ccagcggcat cagcaccttg
      241 tcgccttgcg tataatattt gcccatggtg aaaacggggg cgaagaagtt gtccatattg
      301 gccacgttta aatcaaaact ggtgaaactc acccagggat tggctgagac gaaaaacata
      361 ttctcaataa accctttagg gaaataggcc aggttttcac cgtaacacgc cacatcttgc
      421 gaatatatgt gtagaaactg ccggaaatcg tcgtggtatt cactccagag cgatgaaaac
      481 gtttcagttt gctcatggaa aacggtgtaa caagggtgaa cactatccca tatcaccagc
      541 tcaccgtctt tcattgccat acgaaattcc ggatgagcat tcatcaggcg ggcaagaatg
      601 tgaataaagg ccggataaaa cttgtgctta tttttcttta cggtctttaa aaaggccgta
      661 atatccagct gaacggtctg gttataggta cattgagcaa ctgactgaaa tgcctcaaaa
      721 tgttctttac gatgccattg ggatatatca acggtggtat atccagtgat ttttttctcc
      781 attttagctt ccttagctcc tgaaaatctc gataactcaa aaaatacgac cggtagtgat
      841 cttatttcat tatggtgaaa gttggaacct cttacgggcc ggccaacgtc tcattttcgc
      901 cagatatcga cgtctaagaa accattatta tcatgacatt aacctataaa aataggcgta
      961 tcacgaggcc ctttcgtctt cacctcgagT GCCCGCTCGC GAGCGCGTCC TCTATAGATT
     1021 CCTCGAGGAG CGGATACTTC GTAGGGTAGA CTCGGGTCCt ttacggctag ctcagcccta
     1081 ggtattatgc tagctactag agaaagagga gaaatactag ATGAAAAACA TAAATGCCGA
     1141 CGACACATAC AGAATAATTA ATAAAATTAA AGCTTGTAGA AGCAATAATG ATATTAATCA
     1201 ATGCTTATCT GATATGACTA AAATGGTACA TTGTGAATAT TATTTACTCG CGATCATTTA
     1261 TCCTCATTCT ATGGTTAAAT CTGATATTTC AATCCTAGAT AATTACCCTA AAAAATGGAG
     1321 GCAATATTAT GATGACGCTA ATTTAATAAA ATATGATCCT ATAGTAGATT ATTCTAACTC
     1381 CAATCATTCA CCAATTAATT GGAATATATT TGAAAACAAT GCTGTAAATA AAAAATCTCC
     1441 AAATGTAATT AAAGAAGCGA AAACATCAGG TCTTATCACT GGGTTTAGTT TCCCTATTCA
     1501 TACGGCTAAC AATGGCTTCG GAATGCTTAG TTTTGCACAT TCAGAAAAAG ACAACTATAT
     1561 AGATAGTTTA TTTTTACATG CGTGTATGAA CATACCATTA ATTGTTCCTT CTCTAGTTGA
     1621 TAATTATCGA AAAATAAATA TAGCAAATAA TAAATCAAAC AACGATTTAA CCAAAAGAGA
     1681 AAAAGAATGT TTAGCGTGGG CATGCGAAGG AAAAAGCTCT TGGGATATTT CAAAAATATT
     1741 AGGTTGCAGT GAGCGTACTG TCACTTTCCA TTTAACCAAT GCGCAAATGA AACTCAATAC
     1801 AACAAACCGC TGCCAAAGTA TTTCTAAAGC AATTTTAACA GGAGCAATTG ATTGCCCATA
     1861 CTTTAAAAAT TAATAAaacg catgagAAAG CCCCCGGAAG ATCACCTTCC GGGGGCTTTt
     1921 ttattgcgcg cgttcggctg cggcgagcgg tatcagctca ctcaaaggcg gtaatacggt
     1981 tatccacaga atcaggggat aacgcatgca agaacatgtg agcaaaaggc cagcaaaagg
     2041 ccaggaaccg taaaaaggcc gcgttgctgg cgtttttcca taggctccgc ccccctgacg
     2101 agcatcacaa aaatcgacgc tcaagtcaga ggtggcgaaa cccgacagga ctataaagat
     2161 accaggcgtt tccccctgga agctccctcg tgcgctctcc tgttccgacc ctgccgctta
     2221 ccggatacct gtccgccttt ctcccttcgg gaagcgtggc gctttctcat agctcacgct
     2281 gtaggtatct cagttcggtg taggtcgttc gctccaagct gggctgtgtg cacgaacccc
     2341 ccgttcagcc cgaccgctgc gccttatccg gtaactatcg tcttgagtcc aacccggtaa
     2401 gacacgactt atcgccactg gcagcagcca ctggtaacag gattagcaga gcgaggtatg
     2461 taggcggtgc tacagagttc ttgaagtggt ggcctaacta cggctacact agaaggacag
     2521 tatttggtat ctgcgctctg ctgaagccag ttaccttcgg aaaaagagtt ggtagctctt
     2581 gatccggcaa acaaaccacc gctggtagcg gtggtttttt tgtttgcaag cagcagatta
     2641 cgcgcagaaa aaaaggatct caagaagatc ctttgatctt ttctacgggg tctgacgctc
     2701 agtggaacga aaactcacgt taagggattt tggtcatgac tag
//
