# Supplementary material for: Multiplexing cell‐cell communication
Source: Mol Syst Biol. 2020 Jul 16;16(7):e9618. doi: 10.15252/msb.20209618 (PMC7365139; doi:10.15252/msb.20209618)
Supplement: Supplementary file 4 — Dataset EV2 [file MSB-16-e9618-s004.zip › plasmids/pJS0286.gb]

LOCUS       pJS0286                 2630 bp ds-DNA     circular     22-JAN-2020
DEFINITION  .
KEYWORDS    "Origin of replication:ColE1" "Resistance cassette:CmR"            
            "Type:circuit"
FEATURES             Location/Qualifiers
     CDS                   1146..1763
                           /label="luxI"
                           /ApEinfo_revcolor=#84b0dc
                           /ApEinfo_fwdcolor=#84b0dc
     ribosome_binding_site 1128..1139
                           /label="B0034"
                           /ApEinfo_revcolor=#c7b0e3
                           /ApEinfo_fwdcolor=#c7b0e3
     ncRNA                 complement(1962..2514)
                           /label="RNAII"
                           /ApEinfo_revcolor=#84b0dc
                           /ApEinfo_fwdcolor=#84b0dc
     misc_feature          complement(1817..2630)
                           /label="ColE1 fragment"
                           /ApEinfo_revcolor=#c6c9d1
                           /ApEinfo_fwdcolor=#c6c9d1
     terminator            complement(1..106)
                           /label="T0"
                           /ApEinfo_revcolor=#f58a5e
                           /ApEinfo_fwdcolor=#f58a5e
     terminator            1764..1816
                           /label="ECK120033736"
                           /ApEinfo_revcolor=#f58a5e
                           /ApEinfo_fwdcolor=#f58a5e
     CDS                   complement(123..782)
                           /label="CmR"
                           /ApEinfo_revcolor=#84b0dc
                           /ApEinfo_fwdcolor=#84b0dc
     misc_feature          1725..1756
                           /label="LVA degradation tag"
                           /ApEinfo_revcolor=#c6c9d1
                           /ApEinfo_fwdcolor=#c6c9d1
     ncRNA                 2404..2511
                           /label="RNAI"
                           /ApEinfo_revcolor=#84b0dc
                           /ApEinfo_fwdcolor=#84b0dc
     misc_feature          complement(108..989)
                           /label="CmR cassette"
                           /ApEinfo_revcolor=#c6c9d1
                           /ApEinfo_fwdcolor=#c6c9d1
     promoter              990..1094
                           /label="P3"
                           /ApEinfo_revcolor=#b1ff67
                           /ApEinfo_fwdcolor=#b1ff67
     -10_signal            1081..1086
                           /label="-10"
                           /ApEinfo_revcolor=#b1ff67
                           /ApEinfo_fwdcolor=#b1ff67
     misc_binding          1078..1080
                           /label="PAM"
                           /ApEinfo_revcolor=#c6c9d1
                           /ApEinfo_fwdcolor=#c6c9d1
     -35_signal            1058..1063
                           /label="-35"
                           /ApEinfo_revcolor=#b1ff67
                           /ApEinfo_fwdcolor=#b1ff67
     misc_binding          1058..1077
                           /label="Operator"
                           /ApEinfo_revcolor=#c6c9d1
                           /ApEinfo_fwdcolor=#c6c9d1
     misc_feature          990..1057
                           /label="Unique insulator"
                           /ApEinfo_revcolor=#c6c9d1
                           /ApEinfo_fwdcolor=#c6c9d1
ORIGIN
        1 tgcttggatt ctcaccaata aaaaacgccc ggcggcaacc gagcgttctg aacaaatcca
       61 gatggagttc tgaggtcatt actggatcta tcaacaggag tccaagcgag ctcgatatca
      121 aattacgccc cgccctgcca ctcatcgcag tactgttgta attcattaag cattctgccg
      181 acatggaagc catcacagac ggcatgatga acctgaatcg ccagcggcat cagcaccttg
      241 tcgccttgcg tataatattt gcccatggtg aaaacggggg cgaagaagtt gtccatattg
      301 gccacgttta aatcaaaact ggtgaaactc acccagggat tggctgagac gaaaaacata
      361 ttctcaataa accctttagg gaaataggcc aggttttcac cgtaacacgc cacatcttgc
      421 gaatatatgt gtagaaactg ccggaaatcg tcgtggtatt cactccagag cgatgaaaac
      481 gtttcagttt gctcatggaa aacggtgtaa caagggtgaa cactatccca tatcaccagc
      541 tcaccgtctt tcattgccat acgaaattcc ggatgagcat tcatcaggcg ggcaagaatg
      601 tgaataaagg ccggataaaa cttgtgctta tttttcttta cggtctttaa aaaggccgta
      661 atatccagct gaacggtctg gttataggta cattgagcaa ctgactgaaa tgcctcaaaa
      721 tgttctttac gatgccattg ggatatatca acggtggtat atccagtgat ttttttctcc
      781 attttagctt ccttagctcc tgaaaatctc gataactcaa aaaatacgac cggtagtgat
      841 cttatttcat tatggtgaaa gttggaacct cttacgggcc ggccaacgtc tcattttcgc
      901 cagatatcga cgtctaagaa accattatta tcatgacatt aacctataaa aataggcgta
      961 tcacgaggcc ctttcgtctt cacctcgagG TTACCTTCCC GGAGGTAGCC GCGTTCCGCC
     1021 CGAGTCGGAC GAGAACCGGG AGTCTTCGAA GGCTCTAtcg acaatgttgt gttacgttgg
     1081 tataatagat tcatcgctga tagtgctagt gtagatcgct actagagaaa gaggagaaat
     1141 actagATGAC TATAATGATA AAAAAATCGG ATTTTTTGGC AATTCCATCG GAGGAGTATA
     1201 AAGGTATTCT AAGTCTTCGT TATCAAGTGT TTAAGCAAAG ACTTGAGTGG GACTTAGTTG
     1261 TAGAAAATAA CCTTGAATCA GATGAGTATG ATAACTCAAA TGCAGAATAT ATTTATGCTT
     1321 GTGATGATAC TGAAAATGTA AGTGGATGCT GGCGTTTATT ACCTACAACA GGTGATTATA
     1381 TGCTGAAAAG TGTTTTTCCT GAATTGCTTG GTCAACAGAG TGCTCCCAAA GATCCTAATA
     1441 TAGTCGAATT AAGTCGTTTT GCTGTAGGTA AAAATAGCTC AAAGATAAAT AACTCTGCTA
     1501 GTGAAATTAC AATGAAACTA TTTGAAGCTA TATATAAACA CGCTGTTAGT CAAGGTATTA
     1561 CAGAATATGT AACAGTAACA TCAACAGCAA TAGAGCGATT TTTAAAGCGT ATTAAAGTTC
     1621 CTTGTCATCG TATTGGAGAC AAAGAAATTC ATGTATTAGG TGACACTAAA TCGGTTGTAT
     1681 TGTCTATGCC TATTAATGAA CAGTTTAAAA AAGCAGTCTT AAATGCTGCA AACGACGAAA
     1741 ACTACGCTTT AGTAGCTTAA TAAaacgcat gagAAAGCCC CCGGAAGATC ACCTTCCGGG
     1801 GGCTTTttta ttgcgcgcgt tcggctgcgg cgagcggtat cagctcactc aaaggcggta
     1861 atacggttat ccacagaatc aggggataac gcatgcaaga acatgtgagc aaaaggccag
     1921 caaaaggcca ggaaccgtaa aaaggccgcg ttgctggcgt ttttccatag gctccgcccc
     1981 cctgacgagc atcacaaaaa tcgacgctca agtcagaggt ggcgaaaccc gacaggacta
     2041 taaagatacc aggcgtttcc ccctggaagc tccctcgtgc gctctcctgt tccgaccctg
     2101 ccgcttaccg gatacctgtc cgcctttctc ccttcgggaa gcgtggcgct ttctcatagc
     2161 tcacgctgta ggtatctcag ttcggtgtag gtcgttcgct ccaagctggg ctgtgtgcac
     2221 gaaccccccg ttcagcccga ccgctgcgcc ttatccggta actatcgtct tgagtccaac
     2281 ccggtaagac acgacttatc gccactggca gcagccactg gtaacaggat tagcagagcg
     2341 aggtatgtag gcggtgctac agagttcttg aagtggtggc ctaactacgg ctacactaga
     2401 aggacagtat ttggtatctg cgctctgctg aagccagtta ccttcggaaa aagagttggt
     2461 agctcttgat ccggcaaaca aaccaccgct ggtagcggtg gtttttttgt ttgcaagcag
     2521 cagattacgc gcagaaaaaa aggatctcaa gaagatcctt tgatcttttc tacggggtct
     2581 gacgctcagt ggaacgaaaa ctcacgttaa gggattttgg tcatgactag
//
