# Supplementary material for: Multiplexing cell‐cell communication
Source: Mol Syst Biol. 2020 Jul 16;16(7):e9618. doi: 10.15252/msb.20209618 (PMC7365139; doi:10.15252/msb.20209618)
Supplement: Supplementary file 4 — Dataset EV2 [file MSB-16-e9618-s004.zip › plasmids/pJS0315.gb]

LOCUS       pJS0315                 2633 bp ds-DNA     circular     22-JAN-2020
DEFINITION  .
KEYWORDS    "Origin of replication:ColE1" "Resistance cassette:CmR"            
            "Type:circuit"
FEATURES             Location/Qualifiers
     misc_feature          complement(1820..2633)
                           /label="ColE1 fragment"
                           /ApEinfo_revcolor=#c6c9d1
                           /ApEinfo_fwdcolor=#c6c9d1
     CDS                   1149..1766
                           /label="luxI"
                           /ApEinfo_revcolor=#84b0dc
                           /ApEinfo_fwdcolor=#84b0dc
     CDS                   complement(123..782)
                           /label="CmR"
                           /ApEinfo_revcolor=#84b0dc
                           /ApEinfo_fwdcolor=#84b0dc
     misc_feature          complement(108..989)
                           /label="CmR cassette"
                           /ApEinfo_revcolor=#c6c9d1
                           /ApEinfo_fwdcolor=#c6c9d1
     ncRNA                 complement(1965..2517)
                           /label="RNAII"
                           /ApEinfo_revcolor=#84b0dc
                           /ApEinfo_fwdcolor=#84b0dc
     ribosome_binding_site 1128..1142
                           /label="B0030"
                           /ApEinfo_revcolor=#c7b0e3
                           /ApEinfo_fwdcolor=#c7b0e3
     ncRNA                 2407..2514
                           /label="RNAI"
                           /ApEinfo_revcolor=#84b0dc
                           /ApEinfo_fwdcolor=#84b0dc
     terminator            complement(1..106)
                           /label="T0"
                           /ApEinfo_revcolor=#f58a5e
                           /ApEinfo_fwdcolor=#f58a5e
     misc_feature          1728..1759
                           /label="LVA degradation tag"
                           /ApEinfo_revcolor=#c6c9d1
                           /ApEinfo_fwdcolor=#c6c9d1
     terminator            1767..1819
                           /label="ECK120033736"
                           /ApEinfo_revcolor=#f58a5e
                           /ApEinfo_fwdcolor=#f58a5e
     promoter              990..1094
                           /label="P3"
                           /ApEinfo_revcolor=#b1ff67
                           /ApEinfo_fwdcolor=#b1ff67
     -10_signal            1081..1086
                           /label="-10"
                           /ApEinfo_revcolor=#b1ff67
                           /ApEinfo_fwdcolor=#b1ff67
     misc_binding          1078..1080
                           /label="PAM"
                           /ApEinfo_revcolor=#c6c9d1
                           /ApEinfo_fwdcolor=#c6c9d1
     -35_signal            1058..1063
                           /label="-35"
                           /ApEinfo_revcolor=#b1ff67
                           /ApEinfo_fwdcolor=#b1ff67
     misc_binding          1058..1077
                           /label="Operator"
                           /ApEinfo_revcolor=#c6c9d1
                           /ApEinfo_fwdcolor=#c6c9d1
     misc_feature          990..1057
                           /label="Unique insulator"
                           /ApEinfo_revcolor=#c6c9d1
                           /ApEinfo_fwdcolor=#c6c9d1
ORIGIN
        1 tgcttggatt ctcaccaata aaaaacgccc ggcggcaacc gagcgttctg aacaaatcca
       61 gatggagttc tgaggtcatt actggatcta tcaacaggag tccaagcgag ctcgatatca
      121 aattacgccc cgccctgcca ctcatcgcag tactgttgta attcattaag cattctgccg
      181 acatggaagc catcacagac ggcatgatga acctgaatcg ccagcggcat cagcaccttg
      241 tcgccttgcg tataatattt gcccatggtg aaaacggggg cgaagaagtt gtccatattg
      301 gccacgttta aatcaaaact ggtgaaactc acccagggat tggctgagac gaaaaacata
      361 ttctcaataa accctttagg gaaataggcc aggttttcac cgtaacacgc cacatcttgc
      421 gaatatatgt gtagaaactg ccggaaatcg tcgtggtatt cactccagag cgatgaaaac
      481 gtttcagttt gctcatggaa aacggtgtaa caagggtgaa cactatccca tatcaccagc
      541 tcaccgtctt tcattgccat acgaaattcc ggatgagcat tcatcaggcg ggcaagaatg
      601 tgaataaagg ccggataaaa cttgtgctta tttttcttta cggtctttaa aaaggccgta
      661 atatccagct gaacggtctg gttataggta cattgagcaa ctgactgaaa tgcctcaaaa
      721 tgttctttac gatgccattg ggatatatca acggtggtat atccagtgat ttttttctcc
      781 attttagctt ccttagctcc tgaaaatctc gataactcaa aaaatacgac cggtagtgat
      841 cttatttcat tatggtgaaa gttggaacct cttacgggcc ggccaacgtc tcattttcgc
      901 cagatatcga cgtctaagaa accattatta tcatgacatt aacctataaa aataggcgta
      961 tcacgaggcc ctttcgtctt cacctcgagG TTACCTTCCC GGAGGTAGCC GCGTTCCGCC
     1021 CGAGTCGGAC GAGAACCGGG AGTCTTCGAA GGCTCTAtcg acaatgttgt gttacgttgg
     1081 tataatagat tcatcgctga tagtgctagt gtagatcgct actagagATT AAAGAGGAGA
     1141 AAtactagAT GACTATAATG ATAAAAAAAT CGGATTTTTT GGCAATTCCA TCGGAGGAGT
     1201 ATAAAGGTAT TCTAAGTCTT CGTTATCAAG TGTTTAAGCA AAGACTTGAG TGGGACTTAG
     1261 TTGTAGAAAA TAACCTTGAA TCAGATGAGT ATGATAACTC AAATGCAGAA TATATTTATG
     1321 CTTGTGATGA TACTGAAAAT GTAAGTGGAT GCTGGCGTTT ATTACCTACA ACAGGTGATT
     1381 ATATGCTGAA AAGTGTTTTT CCTGAATTGC TTGGTCAACA GAGTGCTCCC AAAGATCCTA
     1441 ATATAGTCGA ATTAAGTCGT TTTGCTGTAG GTAAAAATAG CTCAAAGATA AATAACTCTG
     1501 CTAGTGAAAT TACAATGAAA CTATTTGAAG CTATATATAA ACACGCTGTT AGTCAAGGTA
     1561 TTACAGAATA TGTAACAGTA ACATCAACAG CAATAGAGCG ATTTTTAAAG CGTATTAAAG
     1621 TTCCTTGTCA TCGTATTGGA GACAAAGAAA TTCATGTATT AGGTGACACT AAATCGGTTG
     1681 TATTGTCTAT GCCTATTAAT GAACAGTTTA AAAAAGCAGT CTTAAATGCT GCAAACGACG
     1741 AAAACTACGC TTTAGTAGCT TAATAAaacg catgagAAAG CCCCCGGAAG ATCACCTTCC
     1801 GGGGGCTTTt ttattgcgcg cgttcggctg cggcgagcgg tatcagctca ctcaaaggcg
     1861 gtaatacggt tatccacaga atcaggggat aacgcatgca agaacatgtg agcaaaaggc
     1921 cagcaaaagg ccaggaaccg taaaaaggcc gcgttgctgg cgtttttcca taggctccgc
     1981 ccccctgacg agcatcacaa aaatcgacgc tcaagtcaga ggtggcgaaa cccgacagga
     2041 ctataaagat accaggcgtt tccccctgga agctccctcg tgcgctctcc tgttccgacc
     2101 ctgccgctta ccggatacct gtccgccttt ctcccttcgg gaagcgtggc gctttctcat
     2161 agctcacgct gtaggtatct cagttcggtg taggtcgttc gctccaagct gggctgtgtg
     2221 cacgaacccc ccgttcagcc cgaccgctgc gccttatccg gtaactatcg tcttgagtcc
     2281 aacccggtaa gacacgactt atcgccactg gcagcagcca ctggtaacag gattagcaga
     2341 gcgaggtatg taggcggtgc tacagagttc ttgaagtggt ggcctaacta cggctacact
     2401 agaaggacag tatttggtat ctgcgctctg ctgaagccag ttaccttcgg aaaaagagtt
     2461 ggtagctctt gatccggcaa acaaaccacc gctggtagcg gtggtttttt tgtttgcaag
     2521 cagcagatta cgcgcagaaa aaaaggatct caagaagatc ctttgatctt ttctacgggg
     2581 tctgacgctc agtggaacga aaactcacgt taagggattt tggtcatgac tag
//
