# Supplementary material for: Multiplexing cell‐cell communication
Source: Mol Syst Biol. 2020 Jul 16;16(7):e9618. doi: 10.15252/msb.20209618 (PMC7365139; doi:10.15252/msb.20209618)
Supplement: Supplementary file 4 — Dataset EV2 [file MSB-16-e9618-s004.zip › plasmids/pJS0317.gb]

LOCUS       pJS0317                 2632 bp ds-DNA     circular     22-JAN-2020
DEFINITION  .
KEYWORDS    "Origin of replication:ColE1" "Resistance cassette:CmR"            
            "Type:circuit"
FEATURES             Location/Qualifiers
     CDS                   complement(123..782)
                           /label="CmR"
                           /ApEinfo_revcolor=#84b0dc
                           /ApEinfo_fwdcolor=#84b0dc
     terminator            complement(1..106)
                           /label="T0"
                           /ApEinfo_revcolor=#f58a5e
                           /ApEinfo_fwdcolor=#f58a5e
     misc_feature          complement(1819..2632)
                           /label="ColE1 fragment"
                           /ApEinfo_revcolor=#c6c9d1
                           /ApEinfo_fwdcolor=#c6c9d1
     ncRNA                 complement(1964..2516)
                           /label="RNAII"
                           /ApEinfo_revcolor=#84b0dc
                           /ApEinfo_fwdcolor=#84b0dc
     misc_feature          complement(108..989)
                           /label="CmR cassette"
                           /ApEinfo_revcolor=#c6c9d1
                           /ApEinfo_fwdcolor=#c6c9d1
     ncRNA                 2406..2513
                           /label="RNAI"
                           /ApEinfo_revcolor=#84b0dc
                           /ApEinfo_fwdcolor=#84b0dc
     ribosome_binding_site 1128..1141
                           /label="B0031"
                           /ApEinfo_revcolor=#c7b0e3
                           /ApEinfo_fwdcolor=#c7b0e3
     CDS                   1148..1765
                           /label="luxI"
                           /ApEinfo_revcolor=#84b0dc
                           /ApEinfo_fwdcolor=#84b0dc
     misc_feature          1727..1758
                           /label="LVA degradation tag"
                           /ApEinfo_revcolor=#c6c9d1
                           /ApEinfo_fwdcolor=#c6c9d1
     terminator            1766..1818
                           /label="ECK120033736"
                           /ApEinfo_revcolor=#f58a5e
                           /ApEinfo_fwdcolor=#f58a5e
     promoter              990..1094
                           /label="P3"
                           /ApEinfo_revcolor=#b1ff67
                           /ApEinfo_fwdcolor=#b1ff67
     -10_signal            1081..1086
                           /label="-10"
                           /ApEinfo_revcolor=#b1ff67
                           /ApEinfo_fwdcolor=#b1ff67
     misc_binding          1078..1080
                           /label="PAM"
                           /ApEinfo_revcolor=#c6c9d1
                           /ApEinfo_fwdcolor=#c6c9d1
     -35_signal            1058..1063
                           /label="-35"
                           /ApEinfo_revcolor=#b1ff67
                           /ApEinfo_fwdcolor=#b1ff67
     misc_binding          1058..1077
                           /label="Operator"
                           /ApEinfo_revcolor=#c6c9d1
                           /ApEinfo_fwdcolor=#c6c9d1
     misc_feature          990..1057
                           /label="Unique insulator"
                           /ApEinfo_revcolor=#c6c9d1
                           /ApEinfo_fwdcolor=#c6c9d1
ORIGIN
        1 tgcttggatt ctcaccaata aaaaacgccc ggcggcaacc gagcgttctg aacaaatcca
       61 gatggagttc tgaggtcatt actggatcta tcaacaggag tccaagcgag ctcgatatca
      121 aattacgccc cgccctgcca ctcatcgcag tactgttgta attcattaag cattctgccg
      181 acatggaagc catcacagac ggcatgatga acctgaatcg ccagcggcat cagcaccttg
      241 tcgccttgcg tataatattt gcccatggtg aaaacggggg cgaagaagtt gtccatattg
      301 gccacgttta aatcaaaact ggtgaaactc acccagggat tggctgagac gaaaaacata
      361 ttctcaataa accctttagg gaaataggcc aggttttcac cgtaacacgc cacatcttgc
      421 gaatatatgt gtagaaactg ccggaaatcg tcgtggtatt cactccagag cgatgaaaac
      481 gtttcagttt gctcatggaa aacggtgtaa caagggtgaa cactatccca tatcaccagc
      541 tcaccgtctt tcattgccat acgaaattcc ggatgagcat tcatcaggcg ggcaagaatg
      601 tgaataaagg ccggataaaa cttgtgctta tttttcttta cggtctttaa aaaggccgta
      661 atatccagct gaacggtctg gttataggta cattgagcaa ctgactgaaa tgcctcaaaa
      721 tgttctttac gatgccattg ggatatatca acggtggtat atccagtgat ttttttctcc
      781 attttagctt ccttagctcc tgaaaatctc gataactcaa aaaatacgac cggtagtgat
      841 cttatttcat tatggtgaaa gttggaacct cttacgggcc ggccaacgtc tcattttcgc
      901 cagatatcga cgtctaagaa accattatta tcatgacatt aacctataaa aataggcgta
      961 tcacgaggcc ctttcgtctt cacctcgagG TTACCTTCCC GGAGGTAGCC GCGTTCCGCC
     1021 CGAGTCGGAC GAGAACCGGG AGTCTTCGAA GGCTCTAtcg acaatgttgt gttacgttgg
     1081 tataatagat tcatcgctga tagtgctagt gtagatcgct actagagTCA CACAGGAAAC
     1141 CtactagATG ACTATAATGA TAAAAAAATC GGATTTTTTG GCAATTCCAT CGGAGGAGTA
     1201 TAAAGGTATT CTAAGTCTTC GTTATCAAGT GTTTAAGCAA AGACTTGAGT GGGACTTAGT
     1261 TGTAGAAAAT AACCTTGAAT CAGATGAGTA TGATAACTCA AATGCAGAAT ATATTTATGC
     1321 TTGTGATGAT ACTGAAAATG TAAGTGGATG CTGGCGTTTA TTACCTACAA CAGGTGATTA
     1381 TATGCTGAAA AGTGTTTTTC CTGAATTGCT TGGTCAACAG AGTGCTCCCA AAGATCCTAA
     1441 TATAGTCGAA TTAAGTCGTT TTGCTGTAGG TAAAAATAGC TCAAAGATAA ATAACTCTGC
     1501 TAGTGAAATT ACAATGAAAC TATTTGAAGC TATATATAAA CACGCTGTTA GTCAAGGTAT
     1561 TACAGAATAT GTAACAGTAA CATCAACAGC AATAGAGCGA TTTTTAAAGC GTATTAAAGT
     1621 TCCTTGTCAT CGTATTGGAG ACAAAGAAAT TCATGTATTA GGTGACACTA AATCGGTTGT
     1681 ATTGTCTATG CCTATTAATG AACAGTTTAA AAAAGCAGTC TTAAATGCTG CAAACGACGA
     1741 AAACTACGCT TTAGTAGCTT AATAAaacgc atgagAAAGC CCCCGGAAGA TCACCTTCCG
     1801 GGGGCTTTtt tattgcgcgc gttcggctgc ggcgagcggt atcagctcac tcaaaggcgg
     1861 taatacggtt atccacagaa tcaggggata acgcatgcaa gaacatgtga gcaaaaggcc
     1921 agcaaaaggc caggaaccgt aaaaaggccg cgttgctggc gtttttccat aggctccgcc
     1981 cccctgacga gcatcacaaa aatcgacgct caagtcagag gtggcgaaac ccgacaggac
     2041 tataaagata ccaggcgttt ccccctggaa gctccctcgt gcgctctcct gttccgaccc
     2101 tgccgcttac cggatacctg tccgcctttc tcccttcggg aagcgtggcg ctttctcata
     2161 gctcacgctg taggtatctc agttcggtgt aggtcgttcg ctccaagctg ggctgtgtgc
     2221 acgaaccccc cgttcagccc gaccgctgcg ccttatccgg taactatcgt cttgagtcca
     2281 acccggtaag acacgactta tcgccactgg cagcagccac tggtaacagg attagcagag
     2341 cgaggtatgt aggcggtgct acagagttct tgaagtggtg gcctaactac ggctacacta
     2401 gaaggacagt atttggtatc tgcgctctgc tgaagccagt taccttcgga aaaagagttg
     2461 gtagctcttg atccggcaaa caaaccaccg ctggtagcgg tggttttttt gtttgcaagc
     2521 agcagattac gcgcagaaaa aaaggatctc aagaagatcc tttgatcttt tctacggggt
     2581 ctgacgctca gtggaacgaa aactcacgtt aagggatttt ggtcatgact ag
//
