# Supplementary material for: Multiplexing cell‐cell communication
Source: Mol Syst Biol. 2020 Jul 16;16(7):e9618. doi: 10.15252/msb.20209618 (PMC7365139; doi:10.15252/msb.20209618)
Supplement: Supplementary file 4 — Dataset EV2 [file MSB-16-e9618-s004.zip › plasmids/pJS0318.gb]

LOCUS       pJS0318                 2664 bp ds-DNA     circular     22-JAN-2020
DEFINITION  .
KEYWORDS    "Origin of replication:ColE1" "Resistance cassette:CmR"            
            "Type:circuit"
FEATURES             Location/Qualifiers
     CDS                   1180..1797
                           /label="luxI"
                           /ApEinfo_revcolor=#84b0dc
                           /ApEinfo_fwdcolor=#84b0dc
     ncRNA                 2438..2545
                           /label="RNAI"
                           /ApEinfo_revcolor=#84b0dc
                           /ApEinfo_fwdcolor=#84b0dc
     terminator            1798..1850
                           /label="ECK120033736"
                           /ApEinfo_revcolor=#f58a5e
                           /ApEinfo_fwdcolor=#f58a5e
     ribosome_binding_site 1113..1121
                           /label="SD1"
                           /ApEinfo_revcolor=#c7b0e3
                           /ApEinfo_fwdcolor=#c7b0e3
     ribosome_binding_site 1095..1180
                           /label="BCD22 (apFAB700)"
                           /ApEinfo_revcolor=#c7b0e3
                           /ApEinfo_fwdcolor=#c7b0e3
     CDS                   complement(123..782)
                           /label="CmR"
                           /ApEinfo_revcolor=#84b0dc
                           /ApEinfo_fwdcolor=#84b0dc
     ncRNA                 complement(1996..2548)
                           /label="RNAII"
                           /ApEinfo_revcolor=#84b0dc
                           /ApEinfo_fwdcolor=#84b0dc
     misc_feature          1759..1790
                           /label="LVA degradation tag"
                           /ApEinfo_revcolor=#c6c9d1
                           /ApEinfo_fwdcolor=#c6c9d1
     ribosome_binding_site 1165..1173
                           /label="SD2"
                           /ApEinfo_revcolor=#c7b0e3
                           /ApEinfo_fwdcolor=#c7b0e3
     misc_feature          complement(108..989)
                           /label="CmR cassette"
                           /ApEinfo_revcolor=#c6c9d1
                           /ApEinfo_fwdcolor=#c6c9d1
     misc_feature          complement(1851..2664)
                           /label="ColE1 fragment"
                           /ApEinfo_revcolor=#c6c9d1
                           /ApEinfo_fwdcolor=#c6c9d1
     CDS                   1127..1168
                           /label="First cistron gene product"
                           /ApEinfo_revcolor=#84b0dc
                           /ApEinfo_fwdcolor=#84b0dc
     terminator            complement(1..106)
                           /label="T0"
                           /ApEinfo_revcolor=#f58a5e
                           /ApEinfo_fwdcolor=#f58a5e
     promoter              990..1094
                           /label="P3"
                           /ApEinfo_revcolor=#b1ff67
                           /ApEinfo_fwdcolor=#b1ff67
     -10_signal            1081..1086
                           /label="-10"
                           /ApEinfo_revcolor=#b1ff67
                           /ApEinfo_fwdcolor=#b1ff67
     misc_binding          1078..1080
                           /label="PAM"
                           /ApEinfo_revcolor=#c6c9d1
                           /ApEinfo_fwdcolor=#c6c9d1
     -35_signal            1058..1063
                           /label="-35"
                           /ApEinfo_revcolor=#b1ff67
                           /ApEinfo_fwdcolor=#b1ff67
     misc_binding          1058..1077
                           /label="Operator"
                           /ApEinfo_revcolor=#c6c9d1
                           /ApEinfo_fwdcolor=#c6c9d1
     misc_feature          990..1057
                           /label="Unique insulator"
                           /ApEinfo_revcolor=#c6c9d1
                           /ApEinfo_fwdcolor=#c6c9d1
ORIGIN
        1 tgcttggatt ctcaccaata aaaaacgccc ggcggcaacc gagcgttctg aacaaatcca
       61 gatggagttc tgaggtcatt actggatcta tcaacaggag tccaagcgag ctcgatatca
      121 aattacgccc cgccctgcca ctcatcgcag tactgttgta attcattaag cattctgccg
      181 acatggaagc catcacagac ggcatgatga acctgaatcg ccagcggcat cagcaccttg
      241 tcgccttgcg tataatattt gcccatggtg aaaacggggg cgaagaagtt gtccatattg
      301 gccacgttta aatcaaaact ggtgaaactc acccagggat tggctgagac gaaaaacata
      361 ttctcaataa accctttagg gaaataggcc aggttttcac cgtaacacgc cacatcttgc
      421 gaatatatgt gtagaaactg ccggaaatcg tcgtggtatt cactccagag cgatgaaaac
      481 gtttcagttt gctcatggaa aacggtgtaa caagggtgaa cactatccca tatcaccagc
      541 tcaccgtctt tcattgccat acgaaattcc ggatgagcat tcatcaggcg ggcaagaatg
      601 tgaataaagg ccggataaaa cttgtgctta tttttcttta cggtctttaa aaaggccgta
      661 atatccagct gaacggtctg gttataggta cattgagcaa ctgactgaaa tgcctcaaaa
      721 tgttctttac gatgccattg ggatatatca acggtggtat atccagtgat ttttttctcc
      781 attttagctt ccttagctcc tgaaaatctc gataactcaa aaaatacgac cggtagtgat
      841 cttatttcat tatggtgaaa gttggaacct cttacgggcc ggccaacgtc tcattttcgc
      901 cagatatcga cgtctaagaa accattatta tcatgacatt aacctataaa aataggcgta
      961 tcacgaggcc ctttcgtctt cacctcgagG TTACCTTCCC GGAGGTAGCC GCGTTCCGCC
     1021 CGAGTCGGAC GAGAACCGGG AGTCTTCGAA GGCTCTAtcg acaatgttgt gttacgttgg
     1081 tataatagat tcatGGGCCC AAGTTCACTT AAAAAGGAGA TCAACAATGA AAGCAATTTT
     1141 CGTACTGAAA CATCTTAATC ATGCCTAGGA AGTTTTCTAA TGACTATAAT GATAAAAAAA
     1201 TCGGATTTTT TGGCAATTCC ATCGGAGGAG TATAAAGGTA TTCTAAGTCT TCGTTATCAA
     1261 GTGTTTAAGC AAAGACTTGA GTGGGACTTA GTTGTAGAAA ATAACCTTGA ATCAGATGAG
     1321 TATGATAACT CAAATGCAGA ATATATTTAT GCTTGTGATG ATACTGAAAA TGTAAGTGGA
     1381 TGCTGGCGTT TATTACCTAC AACAGGTGAT TATATGCTGA AAAGTGTTTT TCCTGAATTG
     1441 CTTGGTCAAC AGAGTGCTCC CAAAGATCCT AATATAGTCG AATTAAGTCG TTTTGCTGTA
     1501 GGTAAAAATA GCTCAAAGAT AAATAACTCT GCTAGTGAAA TTACAATGAA ACTATTTGAA
     1561 GCTATATATA AACACGCTGT TAGTCAAGGT ATTACAGAAT ATGTAACAGT AACATCAACA
     1621 GCAATAGAGC GATTTTTAAA GCGTATTAAA GTTCCTTGTC ATCGTATTGG AGACAAAGAA
     1681 ATTCATGTAT TAGGTGACAC TAAATCGGTT GTATTGTCTA TGCCTATTAA TGAACAGTTT
     1741 AAAAAAGCAG TCTTAAATGC TGCAAACGAC GAAAACTACG CTTTAGTAGC TTAATAAaac
     1801 gcatgagAAA GCCCCCGGAA GATCACCTTC CGGGGGCTTT tttattgcgc gcgttcggct
     1861 gcggcgagcg gtatcagctc actcaaaggc ggtaatacgg ttatccacag aatcagggga
     1921 taacgcatgc aagaacatgt gagcaaaagg ccagcaaaag gccaggaacc gtaaaaaggc
     1981 cgcgttgctg gcgtttttcc ataggctccg cccccctgac gagcatcaca aaaatcgacg
     2041 ctcaagtcag aggtggcgaa acccgacagg actataaaga taccaggcgt ttccccctgg
     2101 aagctccctc gtgcgctctc ctgttccgac cctgccgctt accggatacc tgtccgcctt
     2161 tctcccttcg ggaagcgtgg cgctttctca tagctcacgc tgtaggtatc tcagttcggt
     2221 gtaggtcgtt cgctccaagc tgggctgtgt gcacgaaccc cccgttcagc ccgaccgctg
     2281 cgccttatcc ggtaactatc gtcttgagtc caacccggta agacacgact tatcgccact
     2341 ggcagcagcc actggtaaca ggattagcag agcgaggtat gtaggcggtg ctacagagtt
     2401 cttgaagtgg tggcctaact acggctacac tagaaggaca gtatttggta tctgcgctct
     2461 gctgaagcca gttaccttcg gaaaaagagt tggtagctct tgatccggca aacaaaccac
     2521 cgctggtagc ggtggttttt ttgtttgcaa gcagcagatt acgcgcagaa aaaaaggatc
     2581 tcaagaagat cctttgatct tttctacggg gtctgacgct cagtggaacg aaaactcacg
     2641 ttaagggatt ttggtcatga ctag
//
