# Supplementary material for: Multiplexing cell‐cell communication
Source: Mol Syst Biol. 2020 Jul 16;16(7):e9618. doi: 10.15252/msb.20209618 (PMC7365139; doi:10.15252/msb.20209618)
Supplement: Supplementary file 4 — Dataset EV2 [file MSB-16-e9618-s004.zip › plasmids/pJS0337.gb]

LOCUS       pJS0337                 2918 bp ds-DNA     circular     21-JAN-2020
DEFINITION  .
KEYWORDS    "Origin of replication:p15A" "Resistance cassette:SpecR"           
            "Type:probe"
FEATURES             Location/Qualifiers
     misc_feature          complement(2117..2913)
                           /label="pProLar p15A fragment"
                           /ApEinfo_revcolor=#c6c9d1
                           /ApEinfo_fwdcolor=#c6c9d1
     terminator            complement(1..106)
                           /label="T0"
                           /ApEinfo_revcolor=#f58a5e
                           /ApEinfo_fwdcolor=#f58a5e
     ncRNA                 2669..2773
                           /label="RNAI"
                           /ApEinfo_revcolor=#84b0dc
                           /ApEinfo_fwdcolor=#84b0dc
     CDS                   complement(114..905)
                           /label="SpecR"
                           /ApEinfo_revcolor=#84b0dc
                           /ApEinfo_fwdcolor=#84b0dc
     misc_feature          complement(1..1053)
                           /label="SpecR cassette"
                           /ApEinfo_revcolor=#c6c9d1
                           /ApEinfo_fwdcolor=#c6c9d1
     ncRNA                 complement(2267..2775)
                           /label="RNAII"
                           /ApEinfo_revcolor=#84b0dc
                           /ApEinfo_fwdcolor=#84b0dc
     -10_signal            1147..1152
                           /label="-10"
                           /ApEinfo_revcolor=#b1ff67
                           /ApEinfo_fwdcolor=#b1ff67
     misc_binding          1125..1144
                           /label="Operator"
                           /ApEinfo_revcolor=#c6c9d1
                           /ApEinfo_fwdcolor=#c6c9d1
     -35_signal            1123..1128
                           /label="-35"
                           /ApEinfo_revcolor=#b1ff67
                           /ApEinfo_fwdcolor=#b1ff67
     promoter              1054..1158
                           /label="P6"
                           /ApEinfo_revcolor=#b1ff67
                           /ApEinfo_fwdcolor=#b1ff67
     misc_binding          1145..1147
                           /label="PAM"
                           /ApEinfo_revcolor=#c6c9d1
                           /ApEinfo_fwdcolor=#c6c9d1
     misc_feature          1054..1122
                           /label="Unique insulator"
                           /ApEinfo_revcolor=#c6c9d1
                           /ApEinfo_fwdcolor=#c6c9d1
     CDS                   1268..1987
                           /label="sfgfp"
                           /ApEinfo_revcolor=#84b0dc
                           /ApEinfo_fwdcolor=#84b0dc
     misc_feature          1165..1166
                           /label="cleavage site"
                           /ApEinfo_revcolor=#c6c9d1
                           /ApEinfo_fwdcolor=#c6c9d1
     misc_feature          1159..1233
                           /label="RiboJ"
                           /ApEinfo_revcolor=#c6c9d1
                           /ApEinfo_fwdcolor=#c6c9d1
     terminator            1988..2116
                           /label="B0015"
                           /ApEinfo_revcolor=#f58a5e
                           /ApEinfo_fwdcolor=#f58a5e
     ribosome_binding_site 1234..1267
                           /label="RBS"
                           /ApEinfo_revcolor=#c7b0e3
                           /ApEinfo_fwdcolor=#c7b0e3
ORIGIN
        1 tgcttggatt ctcaccaata aaaaacgccc ggcggcaacc gagcgttctg aacaaatcca
       61 gatggagttc tgaggtcatt actggatcta tcaacaggag tccaagcgag ctcttatttg
      121 ccgactacct tggtgatctc gcctttcacg tagtggacaa attcttccaa ctgatctgcg
      181 cgcgaggcca agcgatcttc ttcttgtcca agataagcct gtctagcttc aagtatgacg
      241 ggctgatact gggccggcag gcgctccatt gcccagtcgg cagcgacatc cttcggcgcg
      301 attttgccgg ttactgcgct gtaccaaatg cgggacaacg taagcactac atttcgctca
      361 tcgccagccc agtcgggcgg cgagttccat agcgttaagg tttcatttag cgcctcaaat
      421 agatcctgtt caggaaccgg atcaaagagt tcctccgccg ctggacctac caaggcaacg
      481 ctatgttctc ttgcttttgt cagcaagata gccagatcaa tgtcgatcgt ggctggctcg
      541 aagatacctg caagaatgtc attgcgctgc cattctccaa attgcagttc gcgcttagct
      601 ggataacgcc acggaatgat gtcgtcgtgc acaacaatgg tgacttctac agcgcggaga
      661 atctcgctct ctccagggga agccgaagtt tccaaaaggt cgttgatcaa agctcgccgc
      721 gttgtttcat caagccttac ggtcaccgta accagcaaat caatatcact gtgtggcttc
      781 aggccgccat ccactgcgga gccgtacaaa tgtacggcca gcaacgtcgg ttcgagatgg
      841 cgctcgatga cgccaactac ctctgatagt tgagtcgata cttcggcgat caccgcttcc
      901 ctcatgcgaa acgatcctca tcctgtctct tgatcagatc ttgatcccct gcgccatcag
      961 atccttggcg gcaagaaagc catccagttt actttgcagg gcttcccaac cttaccagag
     1021 ggcgccccag ctggcaattc cggttcgctt gctTATCGCT TCCGCGTTCC GTCTACTCCC
     1081 TATTACGCTC CGGAATCTCC GACGCCTACG GCCGACGTCG GAttgactat tgattacaac
     1141 gtgtcggata atggttgcag ctgtcaccgg atgtgctttc cggtctgatg agtccgtgag
     1201 gacgaaacag cctctacaaa taattttgtt taataagtat cctctaaccc taaaggggca
     1261 caaaatcatg cgtaaaggcg aagagctgtt cactggtgtc gtccctattc tggtggaact
     1321 ggatggtgat gtcaacggtc ataagttttc cgtgcgtggc gagggtgaag gtgacgcaac
     1381 taatggtaaa ctgacgctga agttcatctg tactactggt aaactgccgg taccttggcc
     1441 gactctggta acgacgctga cttatggtgt tcagtgcttt gctcgttatc cggaccatat
     1501 gaagcagcat gacttcttca agtccgccat gccggaaggc tatgtgcagg aacgcacgat
     1561 ttcctttaag gatgacggca cgtacaaaac gcgtgcggaa gtgaaatttg aaggcgatac
     1621 cctggtaaac cgcattgagc tgaaaggcat tgactttaaa gaagacggca atatcctggg
     1681 ccataagctg gaatacaatt ttaacagcca caatgtttac atcaccgccg ataaacaaaa
     1741 aaatggcatt aaagcgaatt ttaaaattcg ccacaacgtg gaggatggca gcgtgcagct
     1801 ggctgatcac taccagcaaa acactccaat cggtgatggt cctgttctgc tgccagacaa
     1861 tcactatctg agcacgcaaa gcgttctgtc taaagatccg aacgagaaac gcgatcatat
     1921 ggttctgctg gagttcgtaa ccgcagcggg catcacgcat ggtatggatg aactgtacaa
     1981 atgatgacca ggcatcaaat aaaacgaaag gctcagtcga aagactgggc ctttcgtttt
     2041 atctgttgtt tgtcggtgaa cgctctctac tagagtcaca ctggctcacc ttcgggtggg
     2101 cctttctgcg tttataggat atattccgct tcctcgctca ctgactcgct acgctcggtc
     2161 gttcgactgc ggcgagcgga aatggcttac gaacggggcg gagatttcct ggaagatgcc
     2221 aggaagatac ttaacaggga agtgagaggg ccgcggcaaa gccgtttttc cataggctcc
     2281 gcccccctga caagcatcac gaaatctgac gctcaaatca gtggtggcga aacccgacag
     2341 gactataaag ataccaggcg tttccccctg gcggctccct cgtgcgctct cctgttcctg
     2401 cctttcggtt taccggtgtc attccgctgt tatggccgcg tttgtctcat tccacgcctg
     2461 acactcagtt ccgggtaggc agttcgctcc aagctggact gtatgcacga accccccgtt
     2521 cagtccgacc gctgcgcctt atccggtaac tatcgtcttg agtccaaccc ggaaagacat
     2581 gcaaaagcac cactggcagc agccactggt aattgattta gaggagttag tcttgaagtc
     2641 atgcgccggt taaggctaaa ctgaaaggac aagttttggt gactgcgctc ctccaagcca
     2701 gttacctcgg ttcaaagagt tggtagctca gagaaccttc gaaaaaccgc cctgcaaggc
     2761 ggttttttcg ttttcagagc aagagattac gcgcagacca aaacgatctc aagaagatca
     2821 tcttattaat cagataaaat attactagat ttcagtgcaa tttatctctt caaatgtagc
     2881 acctgaagtc agccccatac gatataagtt gttactag
//
