# Supplementary material for: Multiplexing cell‐cell communication
Source: Mol Syst Biol. 2020 Jul 16;16(7):e9618. doi: 10.15252/msb.20209618 (PMC7365139; doi:10.15252/msb.20209618)
Supplement: Supplementary file 4 — Dataset EV2 [file MSB-16-e9618-s004.zip › plasmids/pJS0338.gb]

LOCUS       pJS0338                 3058 bp ds-DNA     circular     22-JAN-2020
DEFINITION  .
KEYWORDS    "Origin of replication:ColE1" "Resistance cassette:CmR"            
            "Type:circuit"
FEATURES             Location/Qualifiers
     CDS                   complement(123..782)
                           /label="CmR"
                           /ApEinfo_revcolor=#84b0dc
                           /ApEinfo_fwdcolor=#84b0dc
     terminator            2116..2244
                           /label="B0015"
                           /ApEinfo_revcolor=#f58a5e
                           /ApEinfo_fwdcolor=#f58a5e
     ncRNA                 complement(2390..2942)
                           /label="RNAII"
                           /ApEinfo_revcolor=#84b0dc
                           /ApEinfo_fwdcolor=#84b0dc
     ncRNA                 2832..2939
                           /label="RNAI"
                           /ApEinfo_revcolor=#84b0dc
                           /ApEinfo_fwdcolor=#84b0dc
     misc_feature          complement(108..989)
                           /label="CmR cassette"
                           /ApEinfo_revcolor=#c6c9d1
                           /ApEinfo_fwdcolor=#c6c9d1
     misc_feature          complement(2245..3058)
                           /label="ColE1 fragment"
                           /ApEinfo_revcolor=#c6c9d1
                           /ApEinfo_fwdcolor=#c6c9d1
     terminator            complement(1..106)
                           /label="T0"
                           /ApEinfo_revcolor=#f58a5e
                           /ApEinfo_fwdcolor=#f58a5e
     promoter              1140..1174
                           /label="BBa_J23106"
                           /ApEinfo_revcolor=#b1ff67
                           /ApEinfo_fwdcolor=#b1ff67
     terminator            1836..1940
                           /label="T1"
                           /ApEinfo_revcolor=#f58a5e
                           /ApEinfo_fwdcolor=#f58a5e
     CDS                   1209..1835
                           /label="tetR"
                           /ApEinfo_revcolor=#84b0dc
                           /ApEinfo_fwdcolor=#84b0dc
     -10_signal            1163..1168
                           /label="-10"
                           /ApEinfo_revcolor=#b1ff67
                           /ApEinfo_fwdcolor=#b1ff67
     ribosome_binding_site 1175..1208
                           /label="RBS"
                           /ApEinfo_revcolor=#c7b0e3
                           /ApEinfo_fwdcolor=#c7b0e3
     -35_signal            1140..1145
                           /label="-35"
                           /ApEinfo_revcolor=#b1ff67
                           /ApEinfo_fwdcolor=#b1ff67
     -35_signal            2011..2016
                           /label="-35"
                           /ApEinfo_revcolor=#b1ff67
                           /ApEinfo_fwdcolor=#b1ff67
     misc_feature          1941..1991
                           /label="Unique insulator"
                           /ApEinfo_revcolor=#c6c9d1
                           /ApEinfo_fwdcolor=#c6c9d1
     protein_bind          1992..2010
                           /label="O2"
                           /ApEinfo_revcolor=#c6c9d1
                           /ApEinfo_fwdcolor=#c6c9d1
     protein_bind          2017..2035
                           /label="O2"
                           /ApEinfo_revcolor=#c6c9d1
                           /ApEinfo_fwdcolor=#c6c9d1
     -10_signal            2034..2039
                           /label="-10"
                           /ApEinfo_revcolor=#b1ff67
                           /ApEinfo_fwdcolor=#b1ff67
     promoter              1992..2045
                           /label="PLtetO-1"
                           /ApEinfo_revcolor=#b1ff67
                           /ApEinfo_fwdcolor=#b1ff67
     promoter              1941..2045
                           /label="P_tet"
                           /ApEinfo_revcolor=#b1ff67
                           /ApEinfo_fwdcolor=#b1ff67
ORIGIN
        1 tgcttggatt ctcaccaata aaaaacgccc ggcggcaacc gagcgttctg aacaaatcca
       61 gatggagttc tgaggtcatt actggatcta tcaacaggag tccaagcgag ctcgatatca
      121 aattacgccc cgccctgcca ctcatcgcag tactgttgta attcattaag cattctgccg
      181 acatggaagc catcacagac ggcatgatga acctgaatcg ccagcggcat cagcaccttg
      241 tcgccttgcg tataatattt gcccatggtg aaaacggggg cgaagaagtt gtccatattg
      301 gccacgttta aatcaaaact ggtgaaactc acccagggat tggctgagac gaaaaacata
      361 ttctcaataa accctttagg gaaataggcc aggttttcac cgtaacacgc cacatcttgc
      421 gaatatatgt gtagaaactg ccggaaatcg tcgtggtatt cactccagag cgatgaaaac
      481 gtttcagttt gctcatggaa aacggtgtaa caagggtgaa cactatccca tatcaccagc
      541 tcaccgtctt tcattgccat acgaaattcc ggatgagcat tcatcaggcg ggcaagaatg
      601 tgaataaagg ccggataaaa cttgtgctta tttttcttta cggtctttaa aaaggccgta
      661 atatccagct gaacggtctg gttataggta cattgagcaa ctgactgaaa tgcctcaaaa
      721 tgttctttac gatgccattg ggatatatca acggtggtat atccagtgat ttttttctcc
      781 attttagctt ccttagctcc tgaaaatctc gataactcaa aaaatacgac cggtagtgat
      841 cttatttcat tatggtgaaa gttggaacct cttacgggcc ggccaacgtc tcattttcgc
      901 cagatatcga cgtctaagaa accattatta tcatgacatt aacctataaa aataggcgta
      961 tcacgaggcc ctttcgtctt cacctcgagg taaatcactg cataattcgt gtcgctcaag
     1021 gcgcactccc gttctggata atgttttttg cgccgacatc ataacggttc tggcaaatat
     1081 tctgaaatga gctgggtacc cggggatcct ctagagtcga cctgcaggca tgcaagcttt
     1141 ttacggctag ctcagtccta ggtatagtgc tagcccagcc agagaaacac tctttaacag
     1201 ggggtagtat gatgtctcgt ttagataaaa gtaaagtgat taacagcgca ttagagctgc
     1261 ttaatgaggt cggaatcgaa ggtttaacaa cccgtaaact cgcccagaag ctaggtgtag
     1321 agcagcctac attgtattgg catgtaaaaa ataagcgggc tttgctcgac gccttagcca
     1381 ttgagatgtt agataggcac catactcact tttgcccttt agaaggggaa agctggcaag
     1441 attttttacg taataacgct aaaagtttta gatgtgcttt actaagtcat cgcgatggag
     1501 caaaagtaca tttaggtaca cggcctacag aaaaacagta tgaaactctc gaaaatcaat
     1561 tagccttttt atgccaacaa ggtttttcac tagagaatgc attatatgca ctcagcgcag
     1621 tggggcattt tactttaggt tgcgtattgg aagatcaaga gcatcaagtc gctaaagaag
     1681 aaagggaaac acctactact gatagtatgc cgccattatt acgacaagct atcgaattat
     1741 ttgatcacca aggtgcagag ccagccttct tattcggcct tgaattgatc atatgcggat
     1801 tagaaaaaca acttaaatgt gaaagtgggt cttaaggcat caaataaaac gaaaggctca
     1861 gtcgaaagac tgggcctttc gttttatctg ttgtttgtcg gtgaacgctc tcctgagtag
     1921 gacaaatccg ccgccctaga GGTAGTAGCT CGGGAGTCCT TTTCCGGATT TCTATCCGGG
     1981 CCTTCGACGG Atccctatca gtgatagaga TTGACAtccc tatcagtgat agaGATACTg
     2041 agcacCGGTT CTTATCTATT AACCGGGTCG GCGGGCGTCG AAGGCGAGCT ATACGTAATT
     2101 AAGGTTCGTA AGTACccagg catcaaataa aacgaaaggc tcagtcgaaa gactgggcct
     2161 ttcgttttat ctgttgtttg tcggtgaacg ctctctacta gagtcacact ggctcacctt
     2221 cgggtgggcc tttctgcgtt tatagcgttc ggctgcggcg agcggtatca gctcactcaa
     2281 aggcggtaat acggttatcc acagaatcag gggataacgc atgcaagaac atgtgagcaa
     2341 aaggccagca aaaggccagg aaccgtaaaa aggccgcgtt gctggcgttt ttccataggc
     2401 tccgcccccc tgacgagcat cacaaaaatc gacgctcaag tcagaggtgg cgaaacccga
     2461 caggactata aagataccag gcgtttcccc ctggaagctc cctcgtgcgc tctcctgttc
     2521 cgaccctgcc gcttaccgga tacctgtccg cctttctccc ttcgggaagc gtggcgcttt
     2581 ctcatagctc acgctgtagg tatctcagtt cggtgtaggt cgttcgctcc aagctgggct
     2641 gtgtgcacga accccccgtt cagcccgacc gctgcgcctt atccggtaac tatcgtcttg
     2701 agtccaaccc ggtaagacac gacttatcgc cactggcagc agccactggt aacaggatta
     2761 gcagagcgag gtatgtaggc ggtgctacag agttcttgaa gtggtggcct aactacggct
     2821 acactagaag gacagtattt ggtatctgcg ctctgctgaa gccagttacc ttcggaaaaa
     2881 gagttggtag ctcttgatcc ggcaaacaaa ccaccgctgg tagcggtggt ttttttgttt
     2941 gcaagcagca gattacgcgc agaaaaaaag gatctcaaga agatcctttg atcttttcta
     3001 cggggtctga cgctcagtgg aacgaaaact cacgttaagg gattttggtc atgactag
//
