# Supplementary material for: Multiplexing cell‐cell communication
Source: Mol Syst Biol. 2020 Jul 16;16(7):e9618. doi: 10.15252/msb.20209618 (PMC7365139; doi:10.15252/msb.20209618)
Supplement: Supplementary file 4 — Dataset EV2 [file MSB-16-e9618-s004.zip › plasmids/pJS0340.gb]

LOCUS       pJS0340                 2948 bp ds-DNA     circular     12-MAR-2020
DEFINITION  .
KEYWORDS    "Origin of replication:ColE1" "Resistance cassette:CmR"            
            "Type:circuit"
FEATURES             Location/Qualifiers
     ncRNA                 2722..2829
                           /label="RNAI"
                           /ApEinfo_revcolor=#84b0dc
                           /ApEinfo_fwdcolor=#84b0dc
     ncRNA                 complement(2280..2832)
                           /label="RNAII"
                           /ApEinfo_revcolor=#84b0dc
                           /ApEinfo_fwdcolor=#84b0dc
     terminator            2006..2134
                           /label="B0015"
                           /ApEinfo_revcolor=#f58a5e
                           /ApEinfo_fwdcolor=#f58a5e
     terminator            complement(1..106)
                           /label="T0"
                           /ApEinfo_revcolor=#f58a5e
                           /ApEinfo_fwdcolor=#f58a5e
     misc_feature          complement(2135..2948)
                           /label="ColE1 fragment"
                           /ApEinfo_revcolor=#c6c9d1
                           /ApEinfo_fwdcolor=#c6c9d1
     misc_feature          complement(108..989)
                           /label="CmR cassette"
                           /ApEinfo_revcolor=#c6c9d1
                           /ApEinfo_fwdcolor=#c6c9d1
     CDS                   complement(123..782)
                           /label="CmR"
                           /ApEinfo_revcolor=#84b0dc
                           /ApEinfo_fwdcolor=#84b0dc
     -35_signal            1060..1065
                           /label="-35"
                           /ApEinfo_revcolor=#b1ff67
                           /ApEinfo_fwdcolor=#b1ff67
     misc_feature          990..1059
                           /label="Unique insulator"
                           /ApEinfo_revcolor=#c6c9d1
                           /ApEinfo_fwdcolor=#c6c9d1
     CDS                   1212..1814
                           /label="phlF"
                           /ApEinfo_revcolor=#84b0dc
                           /ApEinfo_fwdcolor=#84b0dc
     -10_signal            1083..1088
                           /label="-10"
                           /ApEinfo_revcolor=#b1ff67
                           /ApEinfo_fwdcolor=#b1ff67
     promoter              1060..1094
                           /label="BBa_J23114"
                           /ApEinfo_revcolor=#b1ff67
                           /ApEinfo_fwdcolor=#b1ff67
     terminator            1815..1869
                           /label="ECK120010876"
                           /ApEinfo_revcolor=#f58a5e
                           /ApEinfo_fwdcolor=#f58a5e
     misc_feature          1099..1178
                           /label="LtsvJ"
                           /ApEinfo_revcolor=#c6c9d1
                           /ApEinfo_fwdcolor=#c6c9d1
     ribosome_binding_site 1179..1211
                           /label="RBS"
                           /ApEinfo_revcolor=#c7b0e3
                           /ApEinfo_fwdcolor=#c7b0e3
     protein_bind          1906..1935
                           /label="Operator"
                           /ApEinfo_revcolor=#c6c9d1
                           /ApEinfo_fwdcolor=#c6c9d1
     -35_signal            1901..1906
                           /label="-35"
                           /ApEinfo_revcolor=#b1ff67
                           /ApEinfo_fwdcolor=#b1ff67
     promoter              1870..1935
                           /label="P_PhlF"
                           /ApEinfo_revcolor=#b1ff67
                           /ApEinfo_fwdcolor=#b1ff67
     -10_signal            1924..1929
                           /label="-10"
                           /ApEinfo_revcolor=#b1ff67
                           /ApEinfo_fwdcolor=#b1ff67
ORIGIN
        1 tgcttggatt ctcaccaata aaaaacgccc ggcggcaacc gagcgttctg aacaaatcca
       61 gatggagttc tgaggtcatt actggatcta tcaacaggag tccaagcgag ctcgatatca
      121 aattacgccc cgccctgcca ctcatcgcag tactgttgta attcattaag cattctgccg
      181 acatggaagc catcacagac ggcatgatga acctgaatcg ccagcggcat cagcaccttg
      241 tcgccttgcg tataatattt gcccatggtg aaaacggggg cgaagaagtt gtccatattg
      301 gccacgttta aatcaaaact ggtgaaactc acccagggat tggctgagac gaaaaacata
      361 ttctcaataa accctttagg gaaataggcc aggttttcac cgtaacacgc cacatcttgc
      421 gaatatatgt gtagaaactg ccggaaatcg tcgtggtatt cactccagag cgatgaaaac
      481 gtttcagttt gctcatggaa aacggtgtaa caagggtgaa cactatccca tatcaccagc
      541 tcaccgtctt tcattgccat acgaaattcc ggatgagcat tcatcaggcg ggcaagaatg
      601 tgaataaagg ccggataaaa cttgtgctta tttttcttta cggtctttaa aaaggccgta
      661 atatccagct gaacggtctg gttataggta cattgagcaa ctgactgaaa tgcctcaaaa
      721 tgttctttac gatgccattg ggatatatca acggtggtat atccagtgat ttttttctcc
      781 attttagctt ccttagctcc tgaaaatctc gataactcaa aaaatacgac cggtagtgat
      841 cttatttcat tatggtgaaa gttggaacct cttacgggcc ggccaacgtc tcattttcgc
      901 cagatatcga cgtctaagaa accattatta tcatgacatt aacctataaa aataggcgta
      961 tcacgaggcc ctttcgtctt cacctcgagT GTAGAGTTAT CCGCCTACGG CGCCGTCGTA
     1021 TCGGTAATCC GTACGGGAAT CGAAACGACG TCTACGAGCt ttatggctag ctcagtccta
     1081 ggtacaatgc tagcCTGAAG TACGTCTGAG CGTGATACCC GCTCACTGAA GATGGCCCGG
     1141 TAGGGCCGAA ACGTACCTCT ACAAATAATT TTGTTTAACT ATGGACTATG TTTGAAAGGG
     1201 AGAAATACTA GATGGCACGT ACCCCGAGCC GTAGCAGCAT TGGTAGCCTG CGTAGTCCGC
     1261 ATACCCATAA AGCAATTCTG ACCAGCACCA TTGAAATCCT GAAAGAATGT GGTTATAGCG
     1321 GTCTGAGCAT TGAAAGCGTT GCACGTCGTG CCGGTGCAAG CAAACCGACC ATTTATCGTT
     1381 GGTGGACCAA TAAAGCAGCA CTGATTGCCG AAGTGTATGA AAATGAAAGC GAACAGGTGC
     1441 GTAAATTTCC GGATCTGGGT AGCTTTAAAG CCGATCTGGA TTTTCTGCTG CGTAATCTGT
     1501 GGAAAGTTTG GCGTGAAACC ATTTGTGGTG AAGCATTTCG TTGTGTTATT GCAGAAGCAC
     1561 AGCTGGACCC TGCAACCCTG ACCCAGCTGA AAGATCAGTT TATGGAACGT CGTCGTGAGA
     1621 TGCCGAAAAA ACTGGTTGAA AATGCCATTA GCAATGGTGA ACTGCCGAAA GATACCAATC
     1681 GTGAACTGCT GCTGGATATG ATTTTTGGTT TTTGTTGGTA TCGCCTGCTG ACCGAACAGC
     1741 TGACCGTTGA ACAGGATATT GAAGAATTTA CCTTCCTGCT GATTAATGGT GTTTGTCCGG
     1801 GTACACAGCG TTAAtaaggt tgaaAAATAA AAACGGCGCT AAAAAGCGCC GTTTTTTTTg
     1861 acggtggtaC GACGTACGGT GGAATCTGAT TCGTTACCAA TTGACATGAT ACGAAACGTA
     1921 CCGTATCGTT AAGGTCGGTT CTTATCTATT AACCGGGTCG GCGGGCGTCG AAGGCGAGCT
     1981 ATACGTAATT AAGGTTCGTA AGTACccagg catcaaataa aacgaaaggc tcagtcgaaa
     2041 gactgggcct ttcgttttat ctgttgtttg tcggtgaacg ctctctacta gagtcacact
     2101 ggctcacctt cgggtgggcc tttctgcgtt tatagcgttc ggctgcggcg agcggtatca
     2161 gctcactcaa aggcggtaat acggttatcc acagaatcag gggataacgc atgcaagaac
     2221 atgtgagcaa aaggccagca aaaggccagg aaccgtaaaa aggccgcgtt gctggcgttt
     2281 ttccataggc tccgcccccc tgacgagcat cacaaaaatc gacgctcaag tcagaggtgg
     2341 cgaaacccga caggactata aagataccag gcgtttcccc ctggaagctc cctcgtgcgc
     2401 tctcctgttc cgaccctgcc gcttaccgga tacctgtccg cctttctccc ttcgggaagc
     2461 gtggcgcttt ctcatagctc acgctgtagg tatctcagtt cggtgtaggt cgttcgctcc
     2521 aagctgggct gtgtgcacga accccccgtt cagcccgacc gctgcgcctt atccggtaac
     2581 tatcgtcttg agtccaaccc ggtaagacac gacttatcgc cactggcagc agccactggt
     2641 aacaggatta gcagagcgag gtatgtaggc ggtgctacag agttcttgaa gtggtggcct
     2701 aactacggct acactagaag gacagtattt ggtatctgcg ctctgctgaa gccagttacc
     2761 ttcggaaaaa gagttggtag ctcttgatcc ggcaaacaaa ccaccgctgg tagcggtggt
     2821 ttttttgttt gcaagcagca gattacgcgc agaaaaaaag gatctcaaga agatcctttg
     2881 atcttttcta cggggtctga cgctcagtgg aacgaaaact cacgttaagg gattttggtc
     2941 atgactag
//
