# Supplementary material for: Multiplexing cell‐cell communication
Source: Mol Syst Biol. 2020 Jul 16;16(7):e9618. doi: 10.15252/msb.20209618 (PMC7365139; doi:10.15252/msb.20209618)
Supplement: Supplementary file 4 — Dataset EV2 [file MSB-16-e9618-s004.zip › plasmids/pJS0356.gb]

LOCUS       pJS0356                 8522 bp ds-DNA     circular     12-MAR-2020
DEFINITION  .
KEYWORDS    "Origin of replication:ColE1" "Resistance cassette:CmR"            
            "Type:circuit"
FEATURES             Location/Qualifiers
     terminator            6749..6802
                           /label="ECK120010818"
                           /ApEinfo_revcolor=#f58a5e
                           /ApEinfo_fwdcolor=#f58a5e
     terminator            2526..2577
                           /label="L3S1P47"
                           /ApEinfo_revcolor=#f58a5e
                           /ApEinfo_fwdcolor=#f58a5e
     terminator            5949..6008
                           /label="ECK120010799"
                           /ApEinfo_revcolor=#f58a5e
                           /ApEinfo_fwdcolor=#f58a5e
     terminator            5693..5741
                           /label="ECK120015440"
                           /ApEinfo_revcolor=#f58a5e
                           /ApEinfo_fwdcolor=#f58a5e
     mutation              7694..7694
                           /label="C -> T"
                           /ApEinfo_revcolor=#ff9ccd
                           /ApEinfo_fwdcolor=#ff9ccd
     terminator            5174..5221
                           /label="L3S1P22"
                           /ApEinfo_revcolor=#f58a5e
                           /ApEinfo_fwdcolor=#f58a5e
     terminator            1212..1340
                           /label="B0015"
                           /ApEinfo_revcolor=#f58a5e
                           /ApEinfo_fwdcolor=#f58a5e
     misc_feature          complement(7709..8522)
                           /label="ColE1 fragment"
                           /ApEinfo_revcolor=#c6c9d1
                           /ApEinfo_fwdcolor=#c6c9d1
     terminator            6485..6541
                           /label="L3S2P44"
                           /ApEinfo_revcolor=#f58a5e
                           /ApEinfo_fwdcolor=#f58a5e
     misc_feature          5486..6008
                           /label="SELECT"
                           /ApEinfo_revcolor=#c6c9d1
                           /ApEinfo_fwdcolor=#c6c9d1
     ncRNA                 8296..8403
                           /label="RNAI"
                           /ApEinfo_revcolor=#84b0dc
                           /ApEinfo_fwdcolor=#84b0dc
     misc_feature          4967..5221
                           /label="IN_1"
                           /ApEinfo_revcolor=#c6c9d1
                           /ApEinfo_fwdcolor=#c6c9d1
     CDS                   complement(123..782)
                           /label="CmR"
                           /ApEinfo_revcolor=#84b0dc
                           /ApEinfo_fwdcolor=#84b0dc
     misc_feature          complement(108..989)
                           /label="CmR cassette"
                           /ApEinfo_revcolor=#c6c9d1
                           /ApEinfo_fwdcolor=#c6c9d1
     misc_feature          6803..7631
                           /label="OUT_MUX"
                           /ApEinfo_revcolor=#c6c9d1
                           /ApEinfo_fwdcolor=#c6c9d1
     terminator            5429..5485
                           /label="L3S2P11"
                           /ApEinfo_revcolor=#f58a5e
                           /ApEinfo_fwdcolor=#f58a5e
     terminator            6216..6266
                           /label="L3S1P13"
                           /ApEinfo_revcolor=#f58a5e
                           /ApEinfo_fwdcolor=#f58a5e
     terminator            4910..4966
                           /label="L3S2P55"
                           /ApEinfo_revcolor=#f58a5e
                           /ApEinfo_fwdcolor=#f58a5e
     terminator            complement(1..106)
                           /label="T0"
                           /ApEinfo_revcolor=#f58a5e
                           /ApEinfo_fwdcolor=#f58a5e
     ncRNA                 complement(7854..8406)
                           /label="RNAII"
                           /ApEinfo_revcolor=#84b0dc
                           /ApEinfo_fwdcolor=#84b0dc
     misc_feature          5222..5485
                           /label="IN_2"
                           /ApEinfo_revcolor=#c6c9d1
                           /ApEinfo_fwdcolor=#c6c9d1
     -35_signal            1060..1065
                           /label="-35"
                           /ApEinfo_revcolor=#b1ff67
                           /ApEinfo_fwdcolor=#b1ff67
     misc_feature          990..1040
                           /label="Unique insulator"
                           /ApEinfo_revcolor=#c6c9d1
                           /ApEinfo_fwdcolor=#c6c9d1
     protein_bind          1041..1059
                           /label="O2"
                           /ApEinfo_revcolor=#c6c9d1
                           /ApEinfo_fwdcolor=#c6c9d1
     protein_bind          1066..1084
                           /label="O2"
                           /ApEinfo_revcolor=#c6c9d1
                           /ApEinfo_fwdcolor=#c6c9d1
     -10_signal            1083..1088
                           /label="-10"
                           /ApEinfo_revcolor=#b1ff67
                           /ApEinfo_fwdcolor=#b1ff67
     promoter              1041..1094
                           /label="PLtetO-1"
                           /ApEinfo_revcolor=#b1ff67
                           /ApEinfo_fwdcolor=#b1ff67
     promoter              990..1094
                           /label="P_tet"
                           /ApEinfo_revcolor=#b1ff67
                           /ApEinfo_fwdcolor=#b1ff67
     terminator            1157..1196
                           /label="S. pyogenes terminator"
                           /ApEinfo_revcolor=#f58a5e
                           /ApEinfo_fwdcolor=#f58a5e
     ncRNA                 1095..1196
                           /label="S1"
                           /ApEinfo_revcolor=#84b0dc
                           /ApEinfo_fwdcolor=#84b0dc
     misc_binding          1095..1114
                           /label="Guide sequence"
                           /ApEinfo_revcolor=#c6c9d1
                           /ApEinfo_fwdcolor=#c6c9d1
     protein_bind          1115..1156
                           /label="dCas9 handle"
                           /ApEinfo_revcolor=#c6c9d1
                           /ApEinfo_fwdcolor=#c6c9d1
     promoter              1491..1525
                           /label="BBa_J23106"
                           /ApEinfo_revcolor=#b1ff67
                           /ApEinfo_fwdcolor=#b1ff67
     terminator            2187..2291
                           /label="T1"
                           /ApEinfo_revcolor=#f58a5e
                           /ApEinfo_fwdcolor=#f58a5e
     CDS                   1560..2186
                           /label="tetR"
                           /ApEinfo_revcolor=#84b0dc
                           /ApEinfo_fwdcolor=#84b0dc
     -10_signal            1514..1519
                           /label="-10"
                           /ApEinfo_revcolor=#b1ff67
                           /ApEinfo_fwdcolor=#b1ff67
     ribosome_binding_site 1526..1559
                           /label="RBS"
                           /ApEinfo_revcolor=#c7b0e3
                           /ApEinfo_fwdcolor=#c7b0e3
     -35_signal            1491..1496
                           /label="-35"
                           /ApEinfo_revcolor=#b1ff67
                           /ApEinfo_fwdcolor=#b1ff67
     misc_feature          2292..2361
                           /label="Unique insulator"
                           /ApEinfo_revcolor=#c6c9d1
                           /ApEinfo_fwdcolor=#c6c9d1
     protein_bind          2396..2416
                           /label="LacO"
                           /ApEinfo_revcolor=#c6c9d1
                           /ApEinfo_fwdcolor=#c6c9d1
     -35_signal            2362..2367
                           /label="-35"
                           /ApEinfo_revcolor=#b1ff67
                           /ApEinfo_fwdcolor=#b1ff67
     promoter              2292..2395
                           /label="P_tac"
                           /ApEinfo_revcolor=#b1ff67
                           /ApEinfo_fwdcolor=#b1ff67
     -10_signal            2384..2390
                           /label="-10"
                           /ApEinfo_revcolor=#b1ff67
                           /ApEinfo_fwdcolor=#b1ff67
     protein_bind          2444..2485
                           /label="dCas9 handle"
                           /ApEinfo_revcolor=#c6c9d1
                           /ApEinfo_fwdcolor=#c6c9d1
     ncRNA                 2424..2525
                           /label="S9"
                           /ApEinfo_revcolor=#84b0dc
                           /ApEinfo_fwdcolor=#84b0dc
     terminator            2486..2525
                           /label="S. pyogenes terminator"
                           /ApEinfo_revcolor=#f58a5e
                           /ApEinfo_fwdcolor=#f58a5e
     misc_binding          2424..2443
                           /label="Guide sequence"
                           /ApEinfo_revcolor=#c6c9d1
                           /ApEinfo_fwdcolor=#c6c9d1
     CDS                   2724..3806
                           /label="lacI"
                           /ApEinfo_revcolor=#84b0dc
                           /ApEinfo_fwdcolor=#84b0dc
     -10_signal            2683..2688
                           /label="-10"
                           /ApEinfo_revcolor=#b1ff67
                           /ApEinfo_fwdcolor=#b1ff67
     -35_signal            2660..2665
                           /label="-35"
                           /ApEinfo_revcolor=#b1ff67
                           /ApEinfo_fwdcolor=#b1ff67
     terminator            3807..3861
                           /label="L3S2P24"
                           /ApEinfo_revcolor=#f58a5e
                           /ApEinfo_fwdcolor=#f58a5e
     -35_signal            3932..3937
                           /label="-35"
                           /ApEinfo_revcolor=#b1ff67
                           /ApEinfo_fwdcolor=#b1ff67
     CDS                   4084..4686
                           /label="phlF"
                           /ApEinfo_revcolor=#84b0dc
                           /ApEinfo_fwdcolor=#84b0dc
     ribosome_binding_site 4051..4083
                           /label="RBS"
                           /ApEinfo_revcolor=#c7b0e3
                           /ApEinfo_fwdcolor=#c7b0e3
     misc_feature          3971..4050
                           /label="LtsvJ"
                           /ApEinfo_revcolor=#c6c9d1
                           /ApEinfo_fwdcolor=#c6c9d1
     promoter              3932..3966
                           /label="BBa_J23108"
                           /ApEinfo_revcolor=#b1ff67
                           /ApEinfo_fwdcolor=#b1ff67
     -10_signal            3955..3960
                           /label="-10"
                           /ApEinfo_revcolor=#b1ff67
                           /ApEinfo_fwdcolor=#b1ff67
     terminator            4687..4741
                           /label="ECK120010876"
                           /ApEinfo_revcolor=#f58a5e
                           /ApEinfo_fwdcolor=#f58a5e
     misc_feature          3862..3931
                           /label="Unique insulator"
                           /ApEinfo_revcolor=#c6c9d1
                           /ApEinfo_fwdcolor=#c6c9d1
     protein_bind          4778..4807
                           /label="Operator"
                           /ApEinfo_revcolor=#c6c9d1
                           /ApEinfo_fwdcolor=#c6c9d1
     -35_signal            4773..4778
                           /label="-35"
                           /ApEinfo_revcolor=#b1ff67
                           /ApEinfo_fwdcolor=#b1ff67
     promoter              4742..4807
                           /label="P_PhlF"
                           /ApEinfo_revcolor=#b1ff67
                           /ApEinfo_fwdcolor=#b1ff67
     -10_signal            4796..4801
                           /label="-10"
                           /ApEinfo_revcolor=#b1ff67
                           /ApEinfo_fwdcolor=#b1ff67
     misc_binding          4808..4827
                           /label="Guide sequence"
                           /ApEinfo_revcolor=#c6c9d1
                           /ApEinfo_fwdcolor=#c6c9d1
     protein_bind          4828..4869
                           /label="dCas9 handle"
                           /ApEinfo_revcolor=#c6c9d1
                           /ApEinfo_fwdcolor=#c6c9d1
     terminator            4870..4909
                           /label="S. pyogenes terminator"
                           /ApEinfo_revcolor=#f58a5e
                           /ApEinfo_fwdcolor=#f58a5e
     ncRNA                 4808..4909
                           /label="S4"
                           /ApEinfo_revcolor=#84b0dc
                           /ApEinfo_fwdcolor=#84b0dc
     -35_signal            5035..5040
                           /label="-35"
                           /ApEinfo_revcolor=#b1ff67
                           /ApEinfo_fwdcolor=#b1ff67
     misc_binding          5035..5054
                           /label="Operator"
                           /ApEinfo_revcolor=#c6c9d1
                           /ApEinfo_fwdcolor=#c6c9d1
     -10_signal            5058..5063
                           /label="-10"
                           /ApEinfo_revcolor=#b1ff67
                           /ApEinfo_fwdcolor=#b1ff67
     misc_binding          5055..5057
                           /label="PAM"
                           /ApEinfo_revcolor=#c6c9d1
                           /ApEinfo_fwdcolor=#c6c9d1
     misc_feature          4967..5034
                           /label="Unique insulator"
                           /ApEinfo_revcolor=#c6c9d1
                           /ApEinfo_fwdcolor=#c6c9d1
     promoter              4967..5071
                           /label="P1"
                           /ApEinfo_revcolor=#b1ff67
                           /ApEinfo_fwdcolor=#b1ff67
     terminator            5134..5173
                           /label="S. pyogenes terminator"
                           /ApEinfo_revcolor=#f58a5e
                           /ApEinfo_fwdcolor=#f58a5e
     protein_bind          5092..5133
                           /label="dCas9 handle"
                           /ApEinfo_revcolor=#c6c9d1
                           /ApEinfo_fwdcolor=#c6c9d1
     misc_binding          5072..5091
                           /label="Guide sequence"
                           /ApEinfo_revcolor=#c6c9d1
                           /ApEinfo_fwdcolor=#c6c9d1
     ncRNA                 5072..5173
                           /label="S5"
                           /ApEinfo_revcolor=#84b0dc
                           /ApEinfo_fwdcolor=#84b0dc
     misc_binding          5290..5309
                           /label="Operator"
                           /ApEinfo_revcolor=#c6c9d1
                           /ApEinfo_fwdcolor=#c6c9d1
     misc_feature          5222..5289
                           /label="Unique insulator"
                           /ApEinfo_revcolor=#c6c9d1
                           /ApEinfo_fwdcolor=#c6c9d1
     -10_signal            5313..5318
                           /label="-10"
                           /ApEinfo_revcolor=#b1ff67
                           /ApEinfo_fwdcolor=#b1ff67
     misc_binding          5310..5312
                           /label="PAM"
                           /ApEinfo_revcolor=#c6c9d1
                           /ApEinfo_fwdcolor=#c6c9d1
     -35_signal            5290..5295
                           /label="-35"
                           /ApEinfo_revcolor=#b1ff67
                           /ApEinfo_fwdcolor=#b1ff67
     promoter              5222..5326
                           /label="P9"
                           /ApEinfo_revcolor=#b1ff67
                           /ApEinfo_fwdcolor=#b1ff67
     terminator            5389..5428
                           /label="S. pyogenes terminator"
                           /ApEinfo_revcolor=#f58a5e
                           /ApEinfo_fwdcolor=#f58a5e
     protein_bind          5347..5388
                           /label="dCas9 handle"
                           /ApEinfo_revcolor=#c6c9d1
                           /ApEinfo_fwdcolor=#c6c9d1
     misc_binding          5327..5346
                           /label="Guide sequence"
                           /ApEinfo_revcolor=#c6c9d1
                           /ApEinfo_fwdcolor=#c6c9d1
     ncRNA                 5327..5428
                           /label="S6*"
                           /ApEinfo_revcolor=#84b0dc
                           /ApEinfo_fwdcolor=#84b0dc
     -35_signal            5554..5559
                           /label="-35"
                           /ApEinfo_revcolor=#b1ff67
                           /ApEinfo_fwdcolor=#b1ff67
     misc_binding          5554..5573
                           /label="Operator"
                           /ApEinfo_revcolor=#c6c9d1
                           /ApEinfo_fwdcolor=#c6c9d1
     misc_feature          5486..5553
                           /label="Unique insulator"
                           /ApEinfo_revcolor=#c6c9d1
                           /ApEinfo_fwdcolor=#c6c9d1
     promoter              5486..5590
                           /label="P4"
                           /ApEinfo_revcolor=#b1ff67
                           /ApEinfo_fwdcolor=#b1ff67
     -10_signal            5577..5582
                           /label="-10"
                           /ApEinfo_revcolor=#b1ff67
                           /ApEinfo_fwdcolor=#b1ff67
     misc_binding          5574..5576
                           /label="PAM"
                           /ApEinfo_revcolor=#c6c9d1
                           /ApEinfo_fwdcolor=#c6c9d1
     terminator            5653..5692
                           /label="S. pyogenes terminator"
                           /ApEinfo_revcolor=#f58a5e
                           /ApEinfo_fwdcolor=#f58a5e
     protein_bind          5611..5652
                           /label="dCas9 handle"
                           /ApEinfo_revcolor=#c6c9d1
                           /ApEinfo_fwdcolor=#c6c9d1
     misc_binding          5591..5610
                           /label="Guide sequence"
                           /ApEinfo_revcolor=#c6c9d1
                           /ApEinfo_fwdcolor=#c6c9d1
     ncRNA                 5591..5692
                           /label="S5"
                           /ApEinfo_revcolor=#84b0dc
                           /ApEinfo_fwdcolor=#84b0dc
     -35_signal            5810..5815
                           /label="-35"
                           /ApEinfo_revcolor=#b1ff67
                           /ApEinfo_fwdcolor=#b1ff67
     misc_binding          5810..5829
                           /label="Operator"
                           /ApEinfo_revcolor=#c6c9d1
                           /ApEinfo_fwdcolor=#c6c9d1
     misc_feature          5742..5809
                           /label="Unique insulator"
                           /ApEinfo_revcolor=#c6c9d1
                           /ApEinfo_fwdcolor=#c6c9d1
     promoter              5742..5846
                           /label="P4"
                           /ApEinfo_revcolor=#b1ff67
                           /ApEinfo_fwdcolor=#b1ff67
     -10_signal            5833..5838
                           /label="-10"
                           /ApEinfo_revcolor=#b1ff67
                           /ApEinfo_fwdcolor=#b1ff67
     misc_binding          5830..5832
                           /label="PAM"
                           /ApEinfo_revcolor=#c6c9d1
                           /ApEinfo_fwdcolor=#c6c9d1
     protein_bind          5867..5908
                           /label="dCas9 handle"
                           /ApEinfo_revcolor=#c6c9d1
                           /ApEinfo_fwdcolor=#c6c9d1
     misc_binding          5847..5866
                           /label="Guide sequence"
                           /ApEinfo_revcolor=#c6c9d1
                           /ApEinfo_fwdcolor=#c6c9d1
     ncRNA                 5847..5948
                           /label="S2"
                           /ApEinfo_revcolor=#84b0dc
                           /ApEinfo_fwdcolor=#84b0dc
     terminator            5909..5948
                           /label="S. pyogenes terminator"
                           /ApEinfo_revcolor=#f58a5e
                           /ApEinfo_fwdcolor=#f58a5e
     misc_binding          6097..6099
                           /label="PAM"
                           /ApEinfo_revcolor=#c6c9d1
                           /ApEinfo_fwdcolor=#c6c9d1
     promoter              6009..6113
                           /label="P2"
                           /ApEinfo_revcolor=#b1ff67
                           /ApEinfo_fwdcolor=#b1ff67
     misc_binding          6009..6076
                           /label="Unique insulator"
                           /ApEinfo_revcolor=#c6c9d1
                           /ApEinfo_fwdcolor=#c6c9d1
     -10_signal            6100..6105
                           /label="-10"
                           /ApEinfo_revcolor=#b1ff67
                           /ApEinfo_fwdcolor=#b1ff67
     misc_binding          6077..6096
                           /label="Operator"
                           /ApEinfo_revcolor=#c6c9d1
                           /ApEinfo_fwdcolor=#c6c9d1
     -35_signal            6077..6082
                           /label="-35"
                           /ApEinfo_revcolor=#b1ff67
                           /ApEinfo_fwdcolor=#b1ff67
     terminator            6176..6215
                           /label="S. pyogenes terminator"
                           /ApEinfo_revcolor=#f58a5e
                           /ApEinfo_fwdcolor=#f58a5e
     protein_bind          6134..6175
                           /label="dCas9 handle"
                           /ApEinfo_revcolor=#c6c9d1
                           /ApEinfo_fwdcolor=#c6c9d1
     misc_binding          6114..6133
                           /label="Guide sequence"
                           /ApEinfo_revcolor=#c6c9d1
                           /ApEinfo_fwdcolor=#c6c9d1
     ncRNA                 6114..6215
                           /label="S6*"
                           /ApEinfo_revcolor=#84b0dc
                           /ApEinfo_fwdcolor=#84b0dc
     -10_signal            6369..6374
                           /label="-10"
                           /ApEinfo_revcolor=#b1ff67
                           /ApEinfo_fwdcolor=#b1ff67
     promoter              6267..6382
                           /label="P6*"
                           /ApEinfo_revcolor=#b1ff67
                           /ApEinfo_fwdcolor=#b1ff67
     misc_feature          6267..6333
                           /label="Unique insulator"
                           /ApEinfo_revcolor=#c6c9d1
                           /ApEinfo_fwdcolor=#c6c9d1
     misc_binding          6346..6365
                           /label="Operator"
                           /ApEinfo_revcolor=#c6c9d1
                           /ApEinfo_fwdcolor=#c6c9d1
     -35_signal            6345..6350
                           /label="-35"
                           /ApEinfo_revcolor=#b1ff67
                           /ApEinfo_fwdcolor=#b1ff67
     misc_binding          6366..6368
                           /label="PAM"
                           /ApEinfo_revcolor=#c6c9d1
                           /ApEinfo_fwdcolor=#c6c9d1
     misc_binding          6383..6402
                           /label="Guide sequence"
                           /ApEinfo_revcolor=#c6c9d1
                           /ApEinfo_fwdcolor=#c6c9d1
     terminator            6445..6484
                           /label="S. pyogenes terminator"
                           /ApEinfo_revcolor=#f58a5e
                           /ApEinfo_fwdcolor=#f58a5e
     ncRNA                 6383..6484
                           /label="S3"
                           /ApEinfo_revcolor=#84b0dc
                           /ApEinfo_fwdcolor=#84b0dc
     protein_bind          6403..6444
                           /label="dCas9 handle"
                           /ApEinfo_revcolor=#c6c9d1
                           /ApEinfo_fwdcolor=#c6c9d1
     -10_signal            6633..6638
                           /label="-10"
                           /ApEinfo_revcolor=#b1ff67
                           /ApEinfo_fwdcolor=#b1ff67
     misc_binding          6610..6629
                           /label="Operator"
                           /ApEinfo_revcolor=#c6c9d1
                           /ApEinfo_fwdcolor=#c6c9d1
     promoter              6542..6646
                           /label="P5"
                           /ApEinfo_revcolor=#b1ff67
                           /ApEinfo_fwdcolor=#b1ff67
     -35_signal            6610..6615
                           /label="-35"
                           /ApEinfo_revcolor=#b1ff67
                           /ApEinfo_fwdcolor=#b1ff67
     misc_binding          6630..6632
                           /label="PAM"
                           /ApEinfo_revcolor=#c6c9d1
                           /ApEinfo_fwdcolor=#c6c9d1
     misc_feature          6542..6609
                           /label="Unique insulator"
                           /ApEinfo_revcolor=#c6c9d1
                           /ApEinfo_fwdcolor=#c6c9d1
     misc_binding          6647..6666
                           /label="Guide sequence"
                           /ApEinfo_revcolor=#c6c9d1
                           /ApEinfo_fwdcolor=#c6c9d1
     terminator            6709..6748
                           /label="S. pyogenes terminator"
                           /ApEinfo_revcolor=#f58a5e
                           /ApEinfo_fwdcolor=#f58a5e
     ncRNA                 6647..6748
                           /label="S3"
                           /ApEinfo_revcolor=#84b0dc
                           /ApEinfo_fwdcolor=#84b0dc
     protein_bind          6667..6708
                           /label="dCas9 handle"
                           /ApEinfo_revcolor=#c6c9d1
                           /ApEinfo_fwdcolor=#c6c9d1
     ribosome_binding_site 6941..6954
                           /label="B0031"
                           /ApEinfo_revcolor=#c7b0e3
                           /ApEinfo_fwdcolor=#c7b0e3
     CDS                   6961..7578
                           /label="luxI"
                           /ApEinfo_revcolor=#84b0dc
                           /ApEinfo_fwdcolor=#84b0dc
     misc_feature          7540..7571
                           /label="LVA degradation tag"
                           /ApEinfo_revcolor=#c6c9d1
                           /ApEinfo_fwdcolor=#c6c9d1
     terminator            7579..7631
                           /label="ECK120033736"
                           /ApEinfo_revcolor=#f58a5e
                           /ApEinfo_fwdcolor=#f58a5e
     promoter              6803..6907
                           /label="P3"
                           /ApEinfo_revcolor=#b1ff67
                           /ApEinfo_fwdcolor=#b1ff67
     -10_signal            6894..6899
                           /label="-10"
                           /ApEinfo_revcolor=#b1ff67
                           /ApEinfo_fwdcolor=#b1ff67
     misc_binding          6891..6893
                           /label="PAM"
                           /ApEinfo_revcolor=#c6c9d1
                           /ApEinfo_fwdcolor=#c6c9d1
     -35_signal            6871..6876
                           /label="-35"
                           /ApEinfo_revcolor=#b1ff67
                           /ApEinfo_fwdcolor=#b1ff67
     misc_binding          6871..6890
                           /label="Operator"
                           /ApEinfo_revcolor=#c6c9d1
                           /ApEinfo_fwdcolor=#c6c9d1
     misc_feature          6803..6870
                           /label="Unique insulator"
                           /ApEinfo_revcolor=#c6c9d1
                           /ApEinfo_fwdcolor=#c6c9d1
ORIGIN
        1 tgcttggatt ctcaccaata aaaaacgccc ggcggcaacc gagcgttctg aacaaatcca
       61 gatggagttc tgaggtcatt actggatcta tcaacaggag tccaagcgag ctcgatatca
      121 aattacgccc cgccctgcca ctcatcgcag tactgttgta attcattaag cattctgccg
      181 acatggaagc catcacagac ggcatgatga acctgaatcg ccagcggcat cagcaccttg
      241 tcgccttgcg tataatattt gcccatggtg aaaacggggg cgaagaagtt gtccatattg
      301 gccacgttta aatcaaaact ggtgaaactc acccagggat tggctgagac gaaaaacata
      361 ttctcaataa accctttagg gaaataggcc aggttttcac cgtaacacgc cacatcttgc
      421 gaatatatgt gtagaaactg ccggaaatcg tcgtggtatt cactccagag cgatgaaaac
      481 gtttcagttt gctcatggaa aacggtgtaa caagggtgaa cactatccca tatcaccagc
      541 tcaccgtctt tcattgccat acgaaattcc ggatgagcat tcatcaggcg ggcaagaatg
      601 tgaataaagg ccggataaaa cttgtgctta tttttcttta cggtctttaa aaaggccgta
      661 atatccagct gaacggtctg gttataggta cattgagcaa ctgactgaaa tgcctcaaaa
      721 tgttctttac gatgccattg ggatatatca acggtggtat atccagtgat ttttttctcc
      781 attttagctt ccttagctcc tgaaaatctc gataactcaa aaaatacgac cggtagtgat
      841 cttatttcat tatggtgaaa gttggaacct cttacgggcc ggccaacgtc tcattttcgc
      901 cagatatcga cgtctaagaa accattatta tcatgacatt aacctataaa aataggcgta
      961 tcacgaggcc ctttcgtctt cacctcgagG GTAGTAGCTC GGGAGTCCTT TTCCGGATTT
     1021 CTATCCGGGC CTTCGACGGA tccctatcag tgatagagaT TGACAtccct atcagtgata
     1081 gaGATACTga gcacTCGACA atcgatcatg cgatgtttta gagctagaaa tagcaagtta
     1141 aaataaggct agtccgttat caacttgaaa aagtggcacc gagtcggtgc ttttttgagc
     1201 tgtacaagta accaggcatc aaataaaacg aaaggctcag tcgaaagact gggcctttcg
     1261 ttttatctgt tgtttgtcgg tgaacgctct ctactagagt cacactggct caccttcggg
     1321 tgggcctttc tgcgtttata gtaaatcact gcataattcg tgtcgctcaa ggcgcactcc
     1381 cgttctggat aatgtttttt gcgccgacat cataacggtt ctggcaaata ttctgaaatg
     1441 agctgggtac ccggggatcc tctagagtcg acctgcaggc atgcaagctt tttacggcta
     1501 gctcagtcct aggtatagtg ctagcccagc cagagaaaca ctctttaaca gggggtagta
     1561 tgatgtctcg tttagataaa agtaaagtga ttaacagcgc attagagctg cttaatgagg
     1621 tcggaatcga aggtttaaca acccgtaaac tcgcccagaa gctaggtgta gagcagccta
     1681 cattgtattg gcatgtaaaa aataagcggg ctttgctcga cgccttagcc attgagatgt
     1741 tagataggca ccatactcac ttttgccctt tagaagggga aagctggcaa gattttttac
     1801 gtaataacgc taaaagtttt agatgtgctt tactaagtca tcgcgatgga gcaaaagtac
     1861 atttaggtac acggcctaca gaaaaacagt atgaaactct cgaaaatcaa ttagcctttt
     1921 tatgccaaca aggtttttca ctagagaatg cattatatgc actcagcgca gtggggcatt
     1981 ttactttagg ttgcgtattg gaagatcaag agcatcaagt cgctaaagaa gaaagggaaa
     2041 cacctactac tgatagtatg ccgccattat tacgacaagc tatcgaatta tttgatcacc
     2101 aaggtgcaga gccagccttc ttattcggcc ttgaattgat catatgcgga ttagaaaaac
     2161 aacttaaatg tgaaagtggg tcttaaggca tcaaataaaa cgaaaggctc agtcgaaaga
     2221 ctgggccttt cgttttatct gttgtttgtc ggtgaacgct ctcctgagta ggacaaatcc
     2281 gccgccctag aTTTCGATAA ACTTCGGGAC GGGATAGCTC TCCTACCTTT CTCTTAAGCT
     2341 CGAATACCTC GAGGCCCGCC CTTGACAatt aatcatcggc tcgTATAATG tgtggaattg
     2401 tgagcggata acaatttcac acatcgacat gtcgtgcgtg tatgttttag agctagaaat
     2461 agcaagttaa aataaggcta gtccgttatc aacttgaaaa agtggcaccg agtcggtgct
     2521 tttttTTTTC GAAAAAAGGC CTCCCAAATC GGGGGGCCTT TTTTTATAGC AACAAAAggt
     2581 acccggggat cctctagagt cgacctgcag gcatgcaagc ttgcgaagcg gcatgcattt
     2641 acgttgacac catcgaatgg tgcaaaacct ttcgcggtat ggcatgatag cgcccggaag
     2701 agagtcaatt cagggtggtg aatgtgaaac cagtaacgtt atacgatgtc gcagagtatg
     2761 ccggtgtctc ttatcagacc gtttcccgcg tggtgaacca ggccagccac gtttctgcga
     2821 aaacgcggga aaaagtggaa gcggcgatgg cggagctgaa ttacattccc aaccgcgtgg
     2881 cacaacaact ggcgggcaaa cagtcgttgc tgattggcgt tgccacctcc agtctggccc
     2941 tgcacgcgcc gtcgcaaatt gtcgcggcga ttaaatctcg cgccgatcaa ctgggtgcca
     3001 gcgtggtggt gtcgatggta gaacgaagcg gcgtcgaagc ctgtaaagcg gcggtgcaca
     3061 atcttctcgc gcaacgcgtc agtgggctga tcattaacta tccgctggat gaccaggatg
     3121 ccattgctgt ggaagctgcc tgcactaatg ttccggcgtt atttcttgat gtctctgacc
     3181 agacacccat caacagtatt attttctccc atgaagacgg tacgcgactg ggcgtggagc
     3241 atctggtcgc attgggtcac cagcaaatcg cgctgttagc gggcccatta agttctgtct
     3301 cggcgcgtct gcgtctggct ggctggcata aatatctcac tcgcaatcaa attcagccga
     3361 tagcggaacg ggaaggcgac tggagtgcca tgtccggttt tcaacaaacc atgcaaatgc
     3421 tgaatgaggg catcgttccc actgcgatgc tggttgccaa cgatcagatg gcgctgggcg
     3481 caatgcgcgc cattaccgag tccgggctgc gcgttggtgc ggatatctcg gtagtgggat
     3541 acgacgatac cgaagacagc tcatgttata tcccgccgtt aaccaccatc aaacaggatt
     3601 ttcgcctgct ggggcaaacc agcgtggacc gcttgctgca actctctcag ggccaggcgg
     3661 tgaagggcaa tcagctgttg cccgtctcac tggtgaaaag aaaaaccacc ctggcgccca
     3721 atacgcaaac cgcctctccc cgcgcgttgg ccgattcatt aatgcagctg gcacgacagg
     3781 tttcccgact ggaaagcggg cagtgaCTCG GTACCAAATT CCAGAAAAGA CACCCGAAAG
     3841 GGTGTTTTTT CGTTTTGGTC CTGTAGAGTT ATCCGCCTAC GGCGCCGTCG TATCGGTAAT
     3901 CCGTACGGGA ATCGAAACGA CGTCTACGAG Cctgacagct agctcagtcc taggtataat
     3961 gctagcCTGA AGTACGTCTG AGCGTGATAC CCGCTCACTG AAGATGGCCC GGTAGGGCCG
     4021 AAACGTACCT CTACAAATAA TTTTGTTTAA CTATGGACTA TGTTTGAAAG GGAGAAATAC
     4081 TAGATGGCAC GTACCCCGAG CCGTAGCAGC ATTGGTAGCC TGCGTAGTCC GCATACCCAT
     4141 AAAGCAATTC TGACCAGCAC CATTGAAATC CTGAAAGAAT GTGGTTATAG CGGTCTGAGC
     4201 ATTGAAAGCG TTGCACGTCG TGCCGGTGCA AGCAAACCGA CCATTTATCG TTGGTGGACC
     4261 AATAAAGCAG CACTGATTGC CGAAGTGTAT GAAAATGAAA GCGAACAGGT GCGTAAATTT
     4321 CCGGATCTGG GTAGCTTTAA AGCCGATCTG GATTTTCTGC TGCGTAATCT GTGGAAAGTT
     4381 TGGCGTGAAA CCATTTGTGG TGAAGCATTT CGTTGTGTTA TTGCAGAAGC ACAGCTGGAC
     4441 CCTGCAACCC TGACCCAGCT GAAAGATCAG TTTATGGAAC GTCGTCGTGA GATGCCGAAA
     4501 AAACTGGTTG AAAATGCCAT TAGCAATGGT GAACTGCCGA AAGATACCAA TCGTGAACTG
     4561 CTGCTGGATA TGATTTTTGG TTTTTGTTGG TATCGCCTGC TGACCGAACA GCTGACCGTT
     4621 GAACAGGATA TTGAAGAATT TACCTTCCTG CTGATTAATG GTGTTTGTCC GGGTACACAG
     4681 CGTTAAtaag gttgaaAAAT AAAAACGGCG CTAAAAAGCG CCGTTTTTTT Tgacggtggt
     4741 aCGACGTACG GTGGAATCTG ATTCGTTACC AATTGACATG ATACGAAACG TACCGTATCG
     4801 TTAAGGTtcg acatcgataa tgacacggtt ttagagctag aaatagcaag ttaaaataag
     4861 gctagtccgt tatcaacttg aaaaagtggc accgagtcgg tgcttttttC TCGGTACCAA
     4921 AGACGAACAA TAAGACGCTG AAAAGCGTCT TTTTTCGTTT TGGTCCACGT AGGGTAAGGA
     4981 AGCGTAGTCG GGTCCGTTAA GGTTCGGTAC GGACGGACCG CGTCGGTAGA GACTTCGACA
     5041 atcgatcatg cgattggTAT AATagattca ttcgacatac gacacacgca agttttagag
     5101 ctagaaatag caagttaaaa taaggctagt ccgttatcaa cttgaaaaag tggcaccgag
     5161 tcggtgcttt tttGACGAAC AATAAGGCCG CAAATCGCGG CCTTTTTTAT TGATAACAAA
     5221 ATTTATTTAT CGTCCGCCGG CCGACGGACT TCGTATTTCG GAGCTACTCG GGCGTATACG
     5281 TATCGGGCCt cgacatgtcg tgcgtgtatt ggtataatag attcatTGCT TTgattacaa
     5341 cgtgtcgttt tagagctaga aatagcaagt taaaataagg ctagtccgtt atcaacttga
     5401 aaaagtggca ccgagtcggt gcttttttCT CGGTACCAAA TTCCAGAAAA GAGACGCTTT
     5461 CGAGCGTCTT TTTTCGTTTT GGTCCGGTTC CCTTTTCCTC GTAAGGGCCG GGAACCGATT
     5521 ACGTCTCGGA GGGCCTCCGA GTCCTCGCGG TCTtcgacat cgataatgac acgcggtata
     5581 atagattcat tcgacatacg acacacgcaa gttttagagc tagaaatagc aagttaaaat
     5641 aaggctagtc cgttatcaac ttgaaaaagt ggcaccgagt cggtgctttt tttccggcaa
     5701 ttAAAAAAGC GGCTAACCAC GCCGCTTTTT Ttacgtctgc aGGTTCCCTT TTCCTCGTAA
     5761 GGGCCGGGAA CCGATTACGT CTCGGAGGGC CTCCGAGTCC TCGCGGTCTt cgacatcgat
     5821 aatgacacgc ggtataatag attcattcga caacaacgtg acaacagttt tagagctaga
     5881 aatagcaagt taaaataagg ctagtccgtt atcaacttga aaaagtggca ccgagtcggt
     5941 gcttttttgt tatgagtcAG GAAAAAAGGC GACAGAGTAA TCTGTCGCCT TTTTTCTTtg
     6001 cttgctttCG TTTTCGGGAC GGATAAGGAT TTCCTCCCGC GTAACCGTTT AATAACGGCG
     6061 ACCGTTACGC GAAGACtcga caacaacgtg acaacacggt ataatagatt catTGCTTTg
     6121 attacaacgt gtcgttttag agctagaaat agcaagttaa aataaggcta gtccgttatc
     6181 aacttgaaaa agtggcaccg agtcggtgct tttttGACGA ACAATAAGGC CTCCCTAACG
     6241 GGGGGCCTTT TTTATTGATA ACAAAAtcgc ttccgcgttc cgtctactcc ctattacgct
     6301 ccggaatctc cgacgcctac ggccgacgtc ggaAAAAAAT TTATTTGCTT Tgattacaac
     6361 gtgtctggTA TAATGTGTGG ATtcgacaat gttgtgttac gtgttttaga gctagaaata
     6421 gcaagttaaa ataaggctag tccgttatca acttgaaaaa gtggcaccga gtcggtgctt
     6481 ttttCTCGGT ACCAAACCAA TTATTGAAGA CGCTGAAAAG CGTCTTTTTT TGTTTCGGTC
     6541 CGTTACGCGA AGGTAGGGAG AAGCGGTTTC CGCTTTAACC CGCCGGGACG TCTCGTAAAC
     6601 GTCGCGGGTt cgacatacga cacacgcaat ggtataatag attcattcga caatgttgtg
     6661 ttacgtgttt tagagctaga aatagcaagt taaaataagg ctagtccgtt atcaacttga
     6721 aaaagtggca ccgagtcggt gcttttttGT CAGTTTCACC TGTTTTACGT AAAAACCCGC
     6781 TTCGGCGGGT TTTTACTTTT GGGTTACCTT CCCGGAGGTA GCCGCGTTCC GCCCGAGTCG
     6841 GACGAGAACC GGGAGTCTTC GAAGGCTCTA tcgacaatgt tgtgttacgt tggtataata
     6901 gattcatcgc tgatagtgct agtgtagatc gctactagag TCACACAGGA AACCtactag
     6961 ATGACTATAA TGATAAAAAA ATCGGATTTT TTGGCAATTC CATCGGAGGA GTATAAAGGT
     7021 ATTCTAAGTC TTCGTTATCA AGTGTTTAAG CAAAGACTTG AGTGGGACTT AGTTGTAGAA
     7081 AATAACCTTG AATCAGATGA GTATGATAAC TCAAATGCAG AATATATTTA TGCTTGTGAT
     7141 GATACTGAAA ATGTAAGTGG ATGCTGGCGT TTATTACCTA CAACAGGTGA TTATATGCTG
     7201 AAAAGTGTTT TTCCTGAATT GCTTGGTCAA CAGAGTGCTC CCAAAGATCC TAATATAGTC
     7261 GAATTAAGTC GTTTTGCTGT AGGTAAAAAT AGCTCAAAGA TAAATAACTC TGCTAGTGAA
     7321 ATTACAATGA AACTATTTGA AGCTATATAT AAACACGCTG TTAGTCAAGG TATTACAGAA
     7381 TATGTAACAG TAACATCAAC AGCAATAGAG CGATTTTTAA AGCGTATTAA AGTTCCTTGT
     7441 CATCGTATTG GAGACAAAGA AATTCATGTA TTAGGTGACA CTAAATCGGT TGTATTGTCT
     7501 ATGCCTATTA ATGAACAGTT TAAAAAAGCA GTCTTAAATG CTGCAAACGA CGAAAACTAC
     7561 GCTTTAGTAG CTTAATAAaa cgcatgagAA AGCCCCCGGA AGATCACCTT CCGGGGGCTT
     7621 Ttttattgcg cACCGCCGTC TACGGAAGCG AGGGATCCGC TTAACTTTAA GAGTTTATTC
     7681 GGGCCCGGGC GGATGAGCGG Tgccctaggc gttcggctgc ggcgagcggt atcagctcac
     7741 tcaaaggcgg taatacggtt atccacagaa tcaggggata acgcatgcaa gaacatgtga
     7801 gcaaaaggcc agcaaaaggc caggaaccgt aaaaaggccg cgttgctggc gtttttccat
     7861 aggctccgcc cccctgacga gcatcacaaa aatcgacgct caagtcagag gtggcgaaac
     7921 ccgacaggac tataaagata ccaggcgttt ccccctggaa gctccctcgt gcgctctcct
     7981 gttccgaccc tgccgcttac cggatacctg tccgcctttc tcccttcggg aagcgtggcg
     8041 ctttctcata gctcacgctg taggtatctc agttcggtgt aggtcgttcg ctccaagctg
     8101 ggctgtgtgc acgaaccccc cgttcagccc gaccgctgcg ccttatccgg taactatcgt
     8161 cttgagtcca acccggtaag acacgactta tcgccactgg cagcagccac tggtaacagg
     8221 attagcagag cgaggtatgt aggcggtgct acagagttct tgaagtggtg gcctaactac
     8281 ggctacacta gaaggacagt atttggtatc tgcgctctgc tgaagccagt taccttcgga
     8341 aaaagagttg gtagctcttg atccggcaaa caaaccaccg ctggtagcgg tggttttttt
     8401 gtttgcaagc agcagattac gcgcagaaaa aaaggatctc aagaagatcc tttgatcttt
     8461 tctacggggt ctgacgctca gtggaacgaa aactcacgtt aagggatttt ggtcatgact
     8521 ag
//
