# Supplementary material for: Multiplexing cell‐cell communication
Source: Mol Syst Biol. 2020 Jul 16;16(7):e9618. doi: 10.15252/msb.20209618 (PMC7365139; doi:10.15252/msb.20209618)
Supplement: Supplementary file 4 — Dataset EV2 [file MSB-16-e9618-s004.zip › plasmids/pJS0357.gb]

LOCUS       pJS0357                 6965 bp ds-DNA     circular     12-MAR-2020
DEFINITION  .
KEYWORDS    "Origin of replication:ColE1" "Resistance cassette:CmR"            
            "Type:circuit"
FEATURES             Location/Qualifiers
     ribosome_binding_site 1095..1142
                           /label="RBS"
                           /ApEinfo_revcolor=#c7b0e3
                           /ApEinfo_fwdcolor=#c7b0e3
     terminator            5507..5554
                           /label="L3S1P22"
                           /ApEinfo_revcolor=#f58a5e
                           /ApEinfo_fwdcolor=#f58a5e
     CDS                   complement(123..782)
                           /label="CmR"
                           /ApEinfo_revcolor=#84b0dc
                           /ApEinfo_fwdcolor=#84b0dc
     terminator            5243..5299
                           /label="L3S2P55"
                           /ApEinfo_revcolor=#f58a5e
                           /ApEinfo_fwdcolor=#f58a5e
     misc_feature          complement(108..989)
                           /label="CmR cassette"
                           /ApEinfo_revcolor=#c6c9d1
                           /ApEinfo_fwdcolor=#c6c9d1
     terminator            4679..4768
                           /label="ECK120029600"
                           /ApEinfo_revcolor=#f58a5e
                           /ApEinfo_fwdcolor=#f58a5e
     terminator            complement(1..106)
                           /label="T0"
                           /ApEinfo_revcolor=#f58a5e
                           /ApEinfo_fwdcolor=#f58a5e
     terminator            4423..4471
                           /label="ECK120015440"
                           /ApEinfo_revcolor=#f58a5e
                           /ApEinfo_fwdcolor=#f58a5e
     ncRNA                 6739..6846
                           /label="RNAI"
                           /ApEinfo_revcolor=#84b0dc
                           /ApEinfo_fwdcolor=#84b0dc
     terminator            4976..5035
                           /label="ECK120010799"
                           /ApEinfo_revcolor=#f58a5e
                           /ApEinfo_fwdcolor=#f58a5e
     misc_feature          4216..4768
                           /label="SELECT"
                           /ApEinfo_revcolor=#c6c9d1
                           /ApEinfo_fwdcolor=#c6c9d1
     misc_feature          5814..6081
                           /label="OUT_2"
                           /ApEinfo_revcolor=#c6c9d1
                           /ApEinfo_fwdcolor=#c6c9d1
     terminator            4159..4215
                           /label="L3S2P44"
                           /ApEinfo_revcolor=#f58a5e
                           /ApEinfo_fwdcolor=#f58a5e
     ncRNA                 complement(6297..6849)
                           /label="RNAII"
                           /ApEinfo_revcolor=#84b0dc
                           /ApEinfo_fwdcolor=#84b0dc
     misc_feature          3954..4215
                           /label="IN_DEMUX"
                           /ApEinfo_revcolor=#c6c9d1
                           /ApEinfo_fwdcolor=#c6c9d1
     misc_feature          complement(6152..6965)
                           /label="ColE1 fragment"
                           /ApEinfo_revcolor=#c6c9d1
                           /ApEinfo_fwdcolor=#c6c9d1
     terminator            2959..3013
                           /label="L3S2P24"
                           /ApEinfo_revcolor=#f58a5e
                           /ApEinfo_fwdcolor=#f58a5e
     terminator            6021..6081
                           /label="L3S2P21"
                           /ApEinfo_revcolor=#f58a5e
                           /ApEinfo_fwdcolor=#f58a5e
     terminator            1854..1910
                           /label="L3S2P11"
                           /ApEinfo_revcolor=#f58a5e
                           /ApEinfo_fwdcolor=#f58a5e
     terminator            5762..5813
                           /label="L3S1P47"
                           /ApEinfo_revcolor=#f58a5e
                           /ApEinfo_fwdcolor=#f58a5e
     CDS                   1143..1853
                           /label="mCherry"
                           /ApEinfo_revcolor=#84b0dc
                           /ApEinfo_fwdcolor=#84b0dc
     misc_feature          5555..5813
                           /label="OUT_1"
                           /ApEinfo_revcolor=#c6c9d1
                           /ApEinfo_fwdcolor=#c6c9d1
     -35_signal            1058..1063
                           /label="-35"
                           /ApEinfo_revcolor=#b1ff67
                           /ApEinfo_fwdcolor=#b1ff67
     misc_binding          1058..1077
                           /label="Operator"
                           /ApEinfo_revcolor=#c6c9d1
                           /ApEinfo_fwdcolor=#c6c9d1
     -10_signal            1081..1086
                           /label="-10"
                           /ApEinfo_revcolor=#b1ff67
                           /ApEinfo_fwdcolor=#b1ff67
     misc_binding          1078..1080
                           /label="PAM"
                           /ApEinfo_revcolor=#c6c9d1
                           /ApEinfo_fwdcolor=#c6c9d1
     misc_feature          990..1057
                           /label="Unique insulator"
                           /ApEinfo_revcolor=#c6c9d1
                           /ApEinfo_fwdcolor=#c6c9d1
     promoter              990..1094
                           /label="P1"
                           /ApEinfo_revcolor=#b1ff67
                           /ApEinfo_fwdcolor=#b1ff67
     -35_signal            1981..1986
                           /label="-35"
                           /ApEinfo_revcolor=#b1ff67
                           /ApEinfo_fwdcolor=#b1ff67
     CDS                   2133..2735
                           /label="phlF"
                           /ApEinfo_revcolor=#84b0dc
                           /ApEinfo_fwdcolor=#84b0dc
     ribosome_binding_site 2100..2132
                           /label="RBS"
                           /ApEinfo_revcolor=#c7b0e3
                           /ApEinfo_fwdcolor=#c7b0e3
     misc_feature          2020..2099
                           /label="LtsvJ"
                           /ApEinfo_revcolor=#c6c9d1
                           /ApEinfo_fwdcolor=#c6c9d1
     promoter              1981..2015
                           /label="BBa_J23108"
                           /ApEinfo_revcolor=#b1ff67
                           /ApEinfo_fwdcolor=#b1ff67
     -10_signal            2004..2009
                           /label="-10"
                           /ApEinfo_revcolor=#b1ff67
                           /ApEinfo_fwdcolor=#b1ff67
     terminator            2736..2790
                           /label="ECK120010876"
                           /ApEinfo_revcolor=#f58a5e
                           /ApEinfo_fwdcolor=#f58a5e
     misc_feature          1911..1980
                           /label="Unique insulator"
                           /ApEinfo_revcolor=#c6c9d1
                           /ApEinfo_fwdcolor=#c6c9d1
     protein_bind          2827..2856
                           /label="Operator"
                           /ApEinfo_revcolor=#c6c9d1
                           /ApEinfo_fwdcolor=#c6c9d1
     -35_signal            2822..2827
                           /label="-35"
                           /ApEinfo_revcolor=#b1ff67
                           /ApEinfo_fwdcolor=#b1ff67
     promoter              2791..2856
                           /label="P_PhlF"
                           /ApEinfo_revcolor=#b1ff67
                           /ApEinfo_fwdcolor=#b1ff67
     -10_signal            2845..2850
                           /label="-10"
                           /ApEinfo_revcolor=#b1ff67
                           /ApEinfo_fwdcolor=#b1ff67
     misc_binding          2857..2876
                           /label="Guide sequence"
                           /ApEinfo_revcolor=#c6c9d1
                           /ApEinfo_fwdcolor=#c6c9d1
     terminator            2919..2958
                           /label="S. pyogenes terminator"
                           /ApEinfo_revcolor=#f58a5e
                           /ApEinfo_fwdcolor=#f58a5e
     ncRNA                 2857..2958
                           /label="S3"
                           /ApEinfo_revcolor=#84b0dc
                           /ApEinfo_fwdcolor=#84b0dc
     protein_bind          2877..2918
                           /label="dCas9 handle"
                           /ApEinfo_revcolor=#c6c9d1
                           /ApEinfo_fwdcolor=#c6c9d1
     terminator            3901..3953
                           /label="ECK120033736"
                           /ApEinfo_revcolor=#f58a5e
                           /ApEinfo_fwdcolor=#f58a5e
     promoter              3084..3118
                           /label="BBa_J23115"
                           /ApEinfo_revcolor=#b1ff67
                           /ApEinfo_fwdcolor=#b1ff67
     CDS                   3145..3900
                           /label="luxR"
                           /ApEinfo_revcolor=#84b0dc
                           /ApEinfo_fwdcolor=#84b0dc
     -35_signal            3084..3089
                           /label="-35"
                           /ApEinfo_revcolor=#b1ff67
                           /ApEinfo_fwdcolor=#b1ff67
     ribosome_binding_site 3127..3138
                           /label="B0034"
                           /ApEinfo_revcolor=#c7b0e3
                           /ApEinfo_fwdcolor=#c7b0e3
     misc_feature          3014..3083
                           /label="Unique insulator"
                           /ApEinfo_revcolor=#c6c9d1
                           /ApEinfo_fwdcolor=#c6c9d1
     -10_signal            3107..3112
                           /label="-10"
                           /ApEinfo_revcolor=#b1ff67
                           /ApEinfo_fwdcolor=#b1ff67
     protein_bind          4003..4019
                           /label="cI OR1"
                           /ApEinfo_revcolor=#c6c9d1
                           /ApEinfo_fwdcolor=#c6c9d1
     -10_signal            4016..4021
                           /label="-10"
                           /ApEinfo_revcolor=#b1ff67
                           /ApEinfo_fwdcolor=#b1ff67
     protein_bind          4023..4041
                           /label="luxR operator"
                           /ApEinfo_revcolor=#c6c9d1
                           /ApEinfo_fwdcolor=#c6c9d1
     promoter              3954..4056
                           /label="P_lux"
                           /ApEinfo_revcolor=#b1ff67
                           /ApEinfo_fwdcolor=#b1ff67
     -35_signal            3993..3998
                           /label="-35"
                           /ApEinfo_revcolor=#b1ff67
                           /ApEinfo_fwdcolor=#b1ff67
     protein_bind          3974..3996
                           /label="luxR operator"
                           /ApEinfo_revcolor=#c6c9d1
                           /ApEinfo_fwdcolor=#c6c9d1
     protein_bind          4077..4118
                           /label="dCas9 handle"
                           /ApEinfo_revcolor=#c6c9d1
                           /ApEinfo_fwdcolor=#c6c9d1
     terminator            4119..4158
                           /label="S. pyogenes terminator"
                           /ApEinfo_revcolor=#f58a5e
                           /ApEinfo_fwdcolor=#f58a5e
     misc_binding          4057..4076
                           /label="Guide sequence"
                           /ApEinfo_revcolor=#c6c9d1
                           /ApEinfo_fwdcolor=#c6c9d1
     ncRNA                 4057..4158
                           /label="S8"
                           /ApEinfo_revcolor=#84b0dc
                           /ApEinfo_fwdcolor=#84b0dc
     promoter              4216..4320
                           /label="P3"
                           /ApEinfo_revcolor=#b1ff67
                           /ApEinfo_fwdcolor=#b1ff67
     -10_signal            4307..4312
                           /label="-10"
                           /ApEinfo_revcolor=#b1ff67
                           /ApEinfo_fwdcolor=#b1ff67
     misc_binding          4304..4306
                           /label="PAM"
                           /ApEinfo_revcolor=#c6c9d1
                           /ApEinfo_fwdcolor=#c6c9d1
     -35_signal            4284..4289
                           /label="-35"
                           /ApEinfo_revcolor=#b1ff67
                           /ApEinfo_fwdcolor=#b1ff67
     misc_binding          4284..4303
                           /label="Operator"
                           /ApEinfo_revcolor=#c6c9d1
                           /ApEinfo_fwdcolor=#c6c9d1
     misc_feature          4216..4283
                           /label="Unique insulator"
                           /ApEinfo_revcolor=#c6c9d1
                           /ApEinfo_fwdcolor=#c6c9d1
     protein_bind          4341..4382
                           /label="dCas9 handle"
                           /ApEinfo_revcolor=#c6c9d1
                           /ApEinfo_fwdcolor=#c6c9d1
     ncRNA                 4321..4422
                           /label="S9"
                           /ApEinfo_revcolor=#84b0dc
                           /ApEinfo_fwdcolor=#84b0dc
     terminator            4383..4422
                           /label="S. pyogenes terminator"
                           /ApEinfo_revcolor=#f58a5e
                           /ApEinfo_fwdcolor=#f58a5e
     misc_binding          4321..4340
                           /label="Guide sequence"
                           /ApEinfo_revcolor=#c6c9d1
                           /ApEinfo_fwdcolor=#c6c9d1
     promoter              4472..4576
                           /label="P3"
                           /ApEinfo_revcolor=#b1ff67
                           /ApEinfo_fwdcolor=#b1ff67
     -10_signal            4563..4568
                           /label="-10"
                           /ApEinfo_revcolor=#b1ff67
                           /ApEinfo_fwdcolor=#b1ff67
     misc_binding          4560..4562
                           /label="PAM"
                           /ApEinfo_revcolor=#c6c9d1
                           /ApEinfo_fwdcolor=#c6c9d1
     -35_signal            4540..4545
                           /label="-35"
                           /ApEinfo_revcolor=#b1ff67
                           /ApEinfo_fwdcolor=#b1ff67
     misc_binding          4540..4559
                           /label="Operator"
                           /ApEinfo_revcolor=#c6c9d1
                           /ApEinfo_fwdcolor=#c6c9d1
     misc_feature          4472..4539
                           /label="Unique insulator"
                           /ApEinfo_revcolor=#c6c9d1
                           /ApEinfo_fwdcolor=#c6c9d1
     protein_bind          4597..4638
                           /label="dCas9 handle"
                           /ApEinfo_revcolor=#c6c9d1
                           /ApEinfo_fwdcolor=#c6c9d1
     terminator            4639..4678
                           /label="S. pyogenes terminator"
                           /ApEinfo_revcolor=#f58a5e
                           /ApEinfo_fwdcolor=#f58a5e
     misc_binding          4577..4596
                           /label="Guide sequence"
                           /ApEinfo_revcolor=#c6c9d1
                           /ApEinfo_fwdcolor=#c6c9d1
     ncRNA                 4577..4678
                           /label="S7"
                           /ApEinfo_revcolor=#84b0dc
                           /ApEinfo_fwdcolor=#84b0dc
     misc_binding          4837..4856
                           /label="Operator"
                           /ApEinfo_revcolor=#c6c9d1
                           /ApEinfo_fwdcolor=#c6c9d1
     -10_signal            4860..4865
                           /label="-10"
                           /ApEinfo_revcolor=#b1ff67
                           /ApEinfo_fwdcolor=#b1ff67
     promoter              4769..4873
                           /label="P8"
                           /ApEinfo_revcolor=#b1ff67
                           /ApEinfo_fwdcolor=#b1ff67
     misc_binding          4857..4859
                           /label="PAM"
                           /ApEinfo_revcolor=#c6c9d1
                           /ApEinfo_fwdcolor=#c6c9d1
     misc_feature          4769..4836
                           /label="Unique insulator"
                           /ApEinfo_revcolor=#c6c9d1
                           /ApEinfo_fwdcolor=#c6c9d1
     -35_signal            4837..4842
                           /label="-35"
                           /ApEinfo_revcolor=#b1ff67
                           /ApEinfo_fwdcolor=#b1ff67
     protein_bind          4894..4935
                           /label="dCas9 handle"
                           /ApEinfo_revcolor=#c6c9d1
                           /ApEinfo_fwdcolor=#c6c9d1
     terminator            4936..4975
                           /label="S. pyogenes terminator"
                           /ApEinfo_revcolor=#f58a5e
                           /ApEinfo_fwdcolor=#f58a5e
     misc_binding          4874..4893
                           /label="Guide sequence"
                           /ApEinfo_revcolor=#c6c9d1
                           /ApEinfo_fwdcolor=#c6c9d1
     ncRNA                 4874..4975
                           /label="S7"
                           /ApEinfo_revcolor=#84b0dc
                           /ApEinfo_fwdcolor=#84b0dc
     misc_binding          5104..5123
                           /label="Operator"
                           /ApEinfo_revcolor=#c6c9d1
                           /ApEinfo_fwdcolor=#c6c9d1
     -10_signal            5127..5132
                           /label="-10"
                           /ApEinfo_revcolor=#b1ff67
                           /ApEinfo_fwdcolor=#b1ff67
     promoter              5036..5140
                           /label="P8"
                           /ApEinfo_revcolor=#b1ff67
                           /ApEinfo_fwdcolor=#b1ff67
     misc_binding          5124..5126
                           /label="PAM"
                           /ApEinfo_revcolor=#c6c9d1
                           /ApEinfo_fwdcolor=#c6c9d1
     misc_feature          5036..5103
                           /label="Unique insulator"
                           /ApEinfo_revcolor=#c6c9d1
                           /ApEinfo_fwdcolor=#c6c9d1
     -35_signal            5104..5109
                           /label="-35"
                           /ApEinfo_revcolor=#b1ff67
                           /ApEinfo_fwdcolor=#b1ff67
     protein_bind          5161..5202
                           /label="dCas9 handle"
                           /ApEinfo_revcolor=#c6c9d1
                           /ApEinfo_fwdcolor=#c6c9d1
     misc_binding          5141..5160
                           /label="Guide sequence"
                           /ApEinfo_revcolor=#c6c9d1
                           /ApEinfo_fwdcolor=#c6c9d1
     ncRNA                 5141..5242
                           /label="S2"
                           /ApEinfo_revcolor=#84b0dc
                           /ApEinfo_fwdcolor=#84b0dc
     terminator            5203..5242
                           /label="S. pyogenes terminator"
                           /ApEinfo_revcolor=#f58a5e
                           /ApEinfo_fwdcolor=#f58a5e
     misc_binding          5368..5387
                           /label="Operator"
                           /ApEinfo_revcolor=#c6c9d1
                           /ApEinfo_fwdcolor=#c6c9d1
     misc_feature          5300..5367
                           /label="Unique insulator"
                           /ApEinfo_revcolor=#c6c9d1
                           /ApEinfo_fwdcolor=#c6c9d1
     -10_signal            5391..5396
                           /label="-10"
                           /ApEinfo_revcolor=#b1ff67
                           /ApEinfo_fwdcolor=#b1ff67
     misc_binding          5388..5390
                           /label="PAM"
                           /ApEinfo_revcolor=#c6c9d1
                           /ApEinfo_fwdcolor=#c6c9d1
     -35_signal            5368..5373
                           /label="-35"
                           /ApEinfo_revcolor=#b1ff67
                           /ApEinfo_fwdcolor=#b1ff67
     promoter              5300..5404
                           /label="P9"
                           /ApEinfo_revcolor=#b1ff67
                           /ApEinfo_fwdcolor=#b1ff67
     protein_bind          5425..5466
                           /label="dCas9 handle"
                           /ApEinfo_revcolor=#c6c9d1
                           /ApEinfo_fwdcolor=#c6c9d1
     misc_binding          5405..5424
                           /label="Guide sequence"
                           /ApEinfo_revcolor=#c6c9d1
                           /ApEinfo_fwdcolor=#c6c9d1
     ncRNA                 5405..5506
                           /label="S2"
                           /ApEinfo_revcolor=#84b0dc
                           /ApEinfo_fwdcolor=#84b0dc
     terminator            5467..5506
                           /label="S. pyogenes terminator"
                           /ApEinfo_revcolor=#f58a5e
                           /ApEinfo_fwdcolor=#f58a5e
     misc_binding          5643..5645
                           /label="PAM"
                           /ApEinfo_revcolor=#c6c9d1
                           /ApEinfo_fwdcolor=#c6c9d1
     promoter              5555..5659
                           /label="P7"
                           /ApEinfo_revcolor=#b1ff67
                           /ApEinfo_fwdcolor=#b1ff67
     -10_signal            5646..5651
                           /label="-10"
                           /ApEinfo_revcolor=#b1ff67
                           /ApEinfo_fwdcolor=#b1ff67
     misc_binding          5623..5642
                           /label="Operator"
                           /ApEinfo_revcolor=#c6c9d1
                           /ApEinfo_fwdcolor=#c6c9d1
     -35_signal            5623..5628
                           /label="-35"
                           /ApEinfo_revcolor=#b1ff67
                           /ApEinfo_fwdcolor=#b1ff67
     misc_feature          5555..5622
                           /label="Unique insulator"
                           /ApEinfo_revcolor=#c6c9d1
                           /ApEinfo_fwdcolor=#c6c9d1
     misc_binding          5902..5904
                           /label="PAM"
                           /ApEinfo_revcolor=#c6c9d1
                           /ApEinfo_fwdcolor=#c6c9d1
     promoter              5814..5918
                           /label="P2"
                           /ApEinfo_revcolor=#b1ff67
                           /ApEinfo_fwdcolor=#b1ff67
     misc_binding          5814..5881
                           /label="Unique insulator"
                           /ApEinfo_revcolor=#c6c9d1
                           /ApEinfo_fwdcolor=#c6c9d1
     -10_signal            5905..5910
                           /label="-10"
                           /ApEinfo_revcolor=#b1ff67
                           /ApEinfo_fwdcolor=#b1ff67
     misc_binding          5882..5901
                           /label="Operator"
                           /ApEinfo_revcolor=#c6c9d1
                           /ApEinfo_fwdcolor=#c6c9d1
     -35_signal            5882..5887
                           /label="-35"
                           /ApEinfo_revcolor=#b1ff67
                           /ApEinfo_fwdcolor=#b1ff67
ORIGIN
        1 tgcttggatt ctcaccaata aaaaacgccc ggcggcaacc gagcgttctg aacaaatcca
       61 gatggagttc tgaggtcatt actggatcta tcaacaggag tccaagcgag ctcgatatca
      121 aattacgccc cgccctgcca ctcatcgcag tactgttgta attcattaag cattctgccg
      181 acatggaagc catcacagac ggcatgatga acctgaatcg ccagcggcat cagcaccttg
      241 tcgccttgcg tataatattt gcccatggtg aaaacggggg cgaagaagtt gtccatattg
      301 gccacgttta aatcaaaact ggtgaaactc acccagggat tggctgagac gaaaaacata
      361 ttctcaataa accctttagg gaaataggcc aggttttcac cgtaacacgc cacatcttgc
      421 gaatatatgt gtagaaactg ccggaaatcg tcgtggtatt cactccagag cgatgaaaac
      481 gtttcagttt gctcatggaa aacggtgtaa caagggtgaa cactatccca tatcaccagc
      541 tcaccgtctt tcattgccat acgaaattcc ggatgagcat tcatcaggcg ggcaagaatg
      601 tgaataaagg ccggataaaa cttgtgctta tttttcttta cggtctttaa aaaggccgta
      661 atatccagct gaacggtctg gttataggta cattgagcaa ctgactgaaa tgcctcaaaa
      721 tgttctttac gatgccattg ggatatatca acggtggtat atccagtgat ttttttctcc
      781 attttagctt ccttagctcc tgaaaatctc gataactcaa aaaatacgac cggtagtgat
      841 cttatttcat tatggtgaaa gttggaacct cttacgggcc ggccaacgtc tcattttcgc
      901 cagatatcga cgtctaagaa accattatta tcatgacatt aacctataaa aataggcgta
      961 tcacgaggcc ctttcgtctt cacctcgagA CGTAGGGTAA GGAAGCGTAG TCGGGTCCGT
     1021 TAAGGTTCGG TACGGACGGA CCGCGTCGGT AGAGACTTCG ACAatcgatc atgcgattgg
     1081 TATAATagat tcatatcagc aggacgcact gaccgaattc attaaagagg agaaaggtac
     1141 ccatggtgag caagggcgag gaggataaca tggccatcat caaggagttc atgcgcttca
     1201 aggtgcacat ggagggctcc gtgaacggcc acgagttcga gatcgagggc gagggcgagg
     1261 gccgccccta cgagggcacc cagaccgcca agctgaaggt gaccaagggt ggccccctgc
     1321 ccttcgcctg ggacatcctg tcccctcagt tcatgtacgg ctccaaggcc tacgtgaagc
     1381 accccgccga catccccgac tacttgaagc tgtccttccc cgagggcttc aagtgggagc
     1441 gcgtgatgaa cttcgaggac ggcggcgtgg tgaccgtgac ccaggactcc tccctgcagg
     1501 acggcgagtt catctacaag gtgaagctgc gcggcaccaa cttcccctcc gacggccccg
     1561 taatgcagaa gaagaccatg ggctgggagg cctcctccga gcggatgtac cccgaggacg
     1621 gcgccctgaa gggcgagatc aagcagaggc tgaagctgaa ggacggcggc cactacgacg
     1681 ctgaggtcaa gaccacctac aaggccaaga agcccgtgca gctgcccggc gcctacaacg
     1741 tcaacatcaa gttggacatc acctcccaca acgaggacta caccatcgtg gaacagtacg
     1801 aacgcgccga gggccgccac tccaccggcg gcatggacga gctgtacaag taaCTCGGTA
     1861 CCAAATTCCA GAAAAGAGAC GCTTTCGAGC GTCTTTTTTC GTTTTGGTCC TGTAGAGTTA
     1921 TCCGCCTACG GCGCCGTCGT ATCGGTAATC CGTACGGGAA TCGAAACGAC GTCTACGAGC
     1981 ctgacagcta gctcagtcct aggtataatg ctagcCTGAA GTACGTCTGA GCGTGATACC
     2041 CGCTCACTGA AGATGGCCCG GTAGGGCCGA AACGTACCTC TACAAATAAT TTTGTTTAAC
     2101 TATGGACTAT GTTTGAAAGG GAGAAATACT AGATGGCACG TACCCCGAGC CGTAGCAGCA
     2161 TTGGTAGCCT GCGTAGTCCG CATACCCATA AAGCAATTCT GACCAGCACC ATTGAAATCC
     2221 TGAAAGAATG TGGTTATAGC GGTCTGAGCA TTGAAAGCGT TGCACGTCGT GCCGGTGCAA
     2281 GCAAACCGAC CATTTATCGT TGGTGGACCA ATAAAGCAGC ACTGATTGCC GAAGTGTATG
     2341 AAAATGAAAG CGAACAGGTG CGTAAATTTC CGGATCTGGG TAGCTTTAAA GCCGATCTGG
     2401 ATTTTCTGCT GCGTAATCTG TGGAAAGTTT GGCGTGAAAC CATTTGTGGT GAAGCATTTC
     2461 GTTGTGTTAT TGCAGAAGCA CAGCTGGACC CTGCAACCCT GACCCAGCTG AAAGATCAGT
     2521 TTATGGAACG TCGTCGTGAG ATGCCGAAAA AACTGGTTGA AAATGCCATT AGCAATGGTG
     2581 AACTGCCGAA AGATACCAAT CGTGAACTGC TGCTGGATAT GATTTTTGGT TTTTGTTGGT
     2641 ATCGCCTGCT GACCGAACAG CTGACCGTTG AACAGGATAT TGAAGAATTT ACCTTCCTGC
     2701 TGATTAATGG TGTTTGTCCG GGTACACAGC GTTAAtaagg ttgaaAAATA AAAACGGCGC
     2761 TAAAAAGCGC CGTTTTTTTT gacggtggta CGACGTACGG TGGAATCTGA TTCGTTACCA
     2821 ATTGACATGA TACGAAACGT ACCGTATCGT TAAGGTtcga caatgttgtg ttacgtgttt
     2881 tagagctaga aatagcaagt taaaataagg ctagtccgtt atcaacttga aaaagtggca
     2941 ccgagtcggt gcttttttCT CGGTACCAAA TTCCAGAAAA GACACCCGAA AGGGTGTTTT
     3001 TTCGTTTTGG TCCTGCCCGC TCGCGAGCGC GTCCTCTATA GATTCCTCGA GGAGCGGATA
     3061 CTTCGTAGGG TAGACTCGGG TCCtttatag ctagctcagc ccttggtaca atgctagcta
     3121 ctagagaaag aggagaaata ctagATGAAA AACATAAATG CCGACGACAC ATACAGAATA
     3181 ATTAATAAAA TTAAAGCTTG TAGAAGCAAT AATGATATTA ATCAATGCTT ATCTGATATG
     3241 ACTAAAATGG TACATTGTGA ATATTATTTA CTCGCGATCA TTTATCCTCA TTCTATGGTT
     3301 AAATCTGATA TTTCAATCCT AGATAATTAC CCTAAAAAAT GGAGGCAATA TTATGATGAC
     3361 GCTAATTTAA TAAAATATGA TCCTATAGTA GATTATTCTA ACTCCAATCA TTCACCAATT
     3421 AATTGGAATA TATTTGAAAA CAATGCTGTA AATAAAAAAT CTCCAAATGT AATTAAAGAA
     3481 GCGAAAACAT CAGGTCTTAT CACTGGGTTT AGTTTCCCTA TTCATACGGC TAACAATGGC
     3541 TTCGGAATGC TTAGTTTTGC ACATTCAGAA AAAGACAACT ATATAGATAG TTTATTTTTA
     3601 CATGCGTGTA TGAACATACC ATTAATTGTT CCTTCTCTAG TTGATAATTA TCGAAAAATA
     3661 AATATAGCAA ATAATAAATC AAACAACGAT TTAACCAAAA GAGAAAAAGA ATGTTTAGCG
     3721 TGGGCATGCG AAGGAAAAAG CTCTTGGGAT ATTTCAAAAA TATTAGGTTG CAGTGAGCGT
     3781 ACTGTCACTT TCCATTTAAC CAATGCGCAA ATGAAACTCA ATACAACAAA CCGCTGCCAA
     3841 AGTATTTCTA AAGCAATTTT AACAGGAGCA ATTGATTGCC CATACTTTAA AAATTAATAA
     3901 aacgcatgag AAAGCCCCCG GAAGATCACC TTCCGGGGGC TTTtttattg cgctacaatt
     3961 gtttaacata agtacctgta ggatcgtaca ggTTTACTat tttacctctg gcggtGATAA
     4021 Ttcttgcaac aaacaatagg taaggcgtta cccaactcga cacgtgcgtt cacgtggttt
     4081 tagagctaga aatagcaagt taaaataagg ctagtccgtt atcaacttga aaaagtggca
     4141 ccgagtcggt gcttttttCT CGGTACCAAA CCAATTATTG AAGACGCTGA AAAGCGTCTT
     4201 TTTTTGTTTC GGTCCGTTAC CTTCCCGGAG GTAGCCGCGT TCCGCCCGAG TCGGACGAGA
     4261 ACCGGGAGTC TTCGAAGGCT CTAtcgacaa tgttgtgtta cgttggtata atagattcat
     4321 tcgacatgtc gtgcgtgtat gttttagagc tagaaatagc aagttaaaat aaggctagtc
     4381 cgttatcaac ttgaaaaagt ggcaccgagt cggtgctttt tttccggcaa ttAAAAAAGC
     4441 GGCTAACCAC GCCGCTTTTT Ttacgtctgc aGTTACCTTC CCGGAGGTAG CCGCGTTCCG
     4501 CCCGAGTCGG ACGAGAACCG GGAGTCTTCG AAGGCTCTAt cgacaatgtt gtgttacgtt
     4561 ggtataatag attcattcga cattgtgcgc gatcgagttt tagagctaga aatagcaagt
     4621 taaaataagg ctagtccgtt atcaacttga aaaagtggca ccgagtcggt gcttttttTT
     4681 CAGCCAAAAA ACTTAAGACC GCCGGTCTTG TCCACTACCT TGCAGTAATG CGGTGGACAG
     4741 GATCGGCGGT TTTCTTTTCT CTTCTCAACC TCTCCTTCGT CCCGAGAGTC CCGTTCGCGA
     4801 AACGCCTCGA TAACGAAAAC GGAGCGAGGA CTTCCCtcga cacgtgcgtt cacgtgtggt
     4861 ataatagatt cattcgacat tgtgcgcgat cgagttttag agctagaaat agcaagttaa
     4921 aataaggcta gtccgttatc aacttgaaaa agtggcaccg agtcggtgct tttttgttat
     4981 gagtcAGGAA AAAAGGCGAC AGAGTAATCT GTCGCCTTTT TTCTTtgctt gctttCCTCT
     5041 CCTTCGTCCC GAGAGTCCCG TTCGCGAAAC GCCTCGATAA CGAAAACGGA GCGAGGACTT
     5101 CCCtcgacac gtgcgttcac gtgtggtata atagattcat tcgacaacaa cgtgacaaca
     5161 gttttagagc tagaaatagc aagttaaaat aaggctagtc cgttatcaac ttgaaaaagt
     5221 ggcaccgagt cggtgctttt ttCTCGGTAC CAAAGACGAA CAATAAGACG CTGAAAAGCG
     5281 TCTTTTTTCG TTTTGGTCCT TTATTTATCG TCCGCCGGCC GACGGACTTC GTATTTCGGA
     5341 GCTACTCGGG CGTATACGTA TCGGGCCtcg acatgtcgtg cgtgtattgg tataatagat
     5401 tcattcgaca acaacgtgac aacagtttta gagctagaaa tagcaagtta aaataaggct
     5461 agtccgttat caacttgaaa aagtggcacc gagtcggtgc ttttttGACG AACAATAAGG
     5521 CCGCAAATCG CGGCCTTTTT TATTGATAAC AAAACTCCTT CGTAGATATC GTCCGGGTCC
     5581 GCTTAAGCTC TTACGTTCGT AGGAGTAAGA CGACCCTCGG TAtcgacatt gtgcgcgatc
     5641 gacggtataa tagattcatC CTCGGGAGAA GAAAACTATC GATTCCTTTC CCTTCGTCTT
     5701 CGGTTATCGC GGCTTACGTC GGACGCGCCG GAGTAAGCCT TACCGATCGA TACTTTCTAT
     5761 CTTTTCGAAA AAAGGCCTCC CAAATCGGGG GGCCTTTTTT TATAGCAACA AAACGTTTTC
     5821 GGGACGGATA AGGATTTCCT CCCGCGTAAC CGTTTAATAA CGGCGACCGT TACGCGAAGA
     5881 Ctcgacaaca acgtgacaac acggtataat agattcatAC GTTAATACGC TCTCGGTCGG
     5941 AAGGGCCGTA ATTCCGTTTA TTCGCGTAGG AGCGGCTTTC TCGAGTCGGC GTACTCCTCG
     6001 TTCCCGAAGA ACGGCTATAC CTCGGTACCA AATTCCAGAA AAGAGGCCTC CCGAAAGGGG
     6061 GGCCTTTTTT CGTTTTGGTC CACCGCCGTC TACGGAAGCG AGGGATCCGC TTAACTTTAA
     6121 GAGTTTATTC GGGCCAGGGC GGACGAGCGG Tgcgttcggc tgcggcgagc ggtatcagct
     6181 cactcaaagg cggtaatacg gttatccaca gaatcagggg ataacgcatg caagaacatg
     6241 tgagcaaaag gccagcaaaa ggccaggaac cgtaaaaagg ccgcgttgct ggcgtttttc
     6301 cataggctcc gcccccctga cgagcatcac aaaaatcgac gctcaagtca gaggtggcga
     6361 aacccgacag gactataaag ataccaggcg tttccccctg gaagctccct cgtgcgctct
     6421 cctgttccga ccctgccgct taccggatac ctgtccgcct ttctcccttc gggaagcgtg
     6481 gcgctttctc atagctcacg ctgtaggtat ctcagttcgg tgtaggtcgt tcgctccaag
     6541 ctgggctgtg tgcacgaacc ccccgttcag cccgaccgct gcgccttatc cggtaactat
     6601 cgtcttgagt ccaacccggt aagacacgac ttatcgccac tggcagcagc cactggtaac
     6661 aggattagca gagcgaggta tgtaggcggt gctacagagt tcttgaagtg gtggcctaac
     6721 tacggctaca ctagaaggac agtatttggt atctgcgctc tgctgaagcc agttaccttc
     6781 ggaaaaagag ttggtagctc ttgatccggc aaacaaacca ccgctggtag cggtggtttt
     6841 tttgtttgca agcagcagat tacgcgcaga aaaaaaggat ctcaagaaga tcctttgatc
     6901 ttttctacgg ggtctgacgc tcagtggaac gaaaactcac gttaagggat tttggtcatg
     6961 actag
//
