# Supplementary material for: Multiplexing cell‐cell communication
Source: Mol Syst Biol. 2020 Jul 16;16(7):e9618. doi: 10.15252/msb.20209618 (PMC7365139; doi:10.15252/msb.20209618)
Supplement: Supplementary file 4 — Dataset EV2 [file MSB-16-e9618-s004.zip › plasmids/pSC31_1.gb]

LOCUS       pSC31_1                 7638 bp ds-DNA     circular     21-JAN-2020
DEFINITION  .
KEYWORDS    "Origin of replication:pSC101*" "Resistance cassette:AmpR"         
            "Type:dCas9"
FEATURES             Location/Qualifiers
     CDS                   complement(132..992)
                           /label="AmpR"
                           /ApEinfo_revcolor=#84b0dc
                           /ApEinfo_fwdcolor=#84b0dc
     misc_feature          complement(5733..7633)
                           /label="pSC101 fragment"
                           /ApEinfo_revcolor=#c6c9d1
                           /ApEinfo_fwdcolor=#c6c9d1
     misc_feature          complement(7266..7633)
                           /label="par region"
                           /ApEinfo_revcolor=#c6c9d1
                           /ApEinfo_fwdcolor=#c6c9d1
     misc_feature          complement(1..1228)
                           /label="AmpR cassette"
                           /ApEinfo_revcolor=#c6c9d1
                           /ApEinfo_fwdcolor=#c6c9d1
     CDS                   complement(5934..6884)
                           /label="repA"
                           /ApEinfo_revcolor=#84b0dc
                           /ApEinfo_fwdcolor=#84b0dc
     terminator            complement(1..106)
                           /label="T0"
                           /ApEinfo_revcolor=#f58a5e
                           /ApEinfo_fwdcolor=#f58a5e
     terminator            complement(1188..1228)
                           /label="BBa_B0052"
                           /ApEinfo_revcolor=#f58a5e
                           /ApEinfo_fwdcolor=#f58a5e
     mutation              3879..3881
                           /label="H840A"
                           /ApEinfo_revcolor=#ff9ccd
                           /ApEinfo_fwdcolor=#ff9ccd
     ribosome_binding_site 1347..1355
                           /label="SD2"
                           /ApEinfo_revcolor=#c7b0e3
                           /ApEinfo_fwdcolor=#c7b0e3
     terminator            5469..5573
                           /label="T1"
                           /ApEinfo_revcolor=#f58a5e
                           /ApEinfo_fwdcolor=#f58a5e
     mutation              1389..1391
                           /label="D10A"
                           /ApEinfo_revcolor=#ff9ccd
                           /ApEinfo_fwdcolor=#ff9ccd
     promoter              1230..1276
                           /label="apFAB47"
                           /ApEinfo_revcolor=#b1ff67
                           /ApEinfo_fwdcolor=#b1ff67
     ribosome_binding_site 1295..1303
                           /label="SD1"
                           /ApEinfo_revcolor=#c7b0e3
                           /ApEinfo_fwdcolor=#c7b0e3
     -35_signal            1240..1245
                           /label="-35"
                           /ApEinfo_revcolor=#b1ff67
                           /ApEinfo_fwdcolor=#b1ff67
     CDS                   1309..1350
                           /label="First cistron gene product"
                           /ApEinfo_revcolor=#84b0dc
                           /ApEinfo_fwdcolor=#84b0dc
     CDS                   1362..5468
                           /label="dCas9"
                           /ApEinfo_revcolor=#84b0dc
                           /ApEinfo_fwdcolor=#84b0dc
     ribosome_binding_site 1277..1362
                           /label="BCD16 (apFAB694)"
                           /ApEinfo_revcolor=#c7b0e3
                           /ApEinfo_fwdcolor=#c7b0e3
     -10_signal            1263..1268
                           /label="-10"
                           /ApEinfo_revcolor=#b1ff67
                           /ApEinfo_fwdcolor=#b1ff67
ORIGIN
        1 TGCTTGGATT CTCACCAATA AAAAACGCCC GGCGGCAACC GAGCGTTCTG AACAAATCCA
       61 GATGGAGTTC TGAGGTCATT ACTGGATCTA TCAACAGGAG TCCAAGCGAG CTCGTAAACT
      121 TGGTCTGACA GTTACCAATG CTTAATCAGT GAGGCACCTA TCTCAGCGAT CTGTCTATTT
      181 CGTTCATCCA TAGTTGCCTG ACTCCCCGTC GTGTAGATAA CTACGATACG GGAGGGCTTA
      241 CCATCTGGCC CCAGTGCTGC AATGATACCG CGAGAGCCAC GCTCACCGGC TCCAGATTTA
      301 TCAGCAATAA ACCAGCCAGC CGGAAGGGCC GAGCGCAGAA GTGGTCCTGC AACTTTATCC
      361 GCCTCCATCC AGTCTATTAA TTGTTGCCGG GAAGCTAGAG TAAGTAGTTC GCCAGTTAAT
      421 AGTTTGCGCA ACGTTGTTGC CATTGCTACA GGCATCGTGG TGTCACGCTC GTCGTTTGGT
      481 ATGGCTTCAT TCAGCTCCGG TTCCCAACGA TCAAGGCGAG TTACATGATC CCCCATGTTG
      541 TGCAAAAAAG CGGTTAGCTC CTTCGGTCCT CCGATCGTTG TCAGAAGTAA GTTGGCCGCA
      601 GTGTTATCAC TCATGGTTAT GGCAGCACTG CATAATTCTC TTACTGTCAT GCCATCCGTA
      661 AGATGCTTTT CTGTGACTGG TGAGTACTCA ACCAAGTCAT TCTGAGAATA GTGTATGCGG
      721 CGACCGAGTT GCTCTTGCCC GGCGTCAATA CGGGATAATA CCGCGCCACA TAGCAGAACT
      781 TTAAAAGTGC TCATCATTGG AAAACGTTCT TCGGGGCGAA AACTCTCAAG GATCTTACCG
      841 CTGTTGAGAT CCAGTTCGAT GTAACCCACT CGTGCACCCA ACTGATCTTC AGCATCTTTT
      901 ACTTTCACCA GCGTTTCTGG GTGAGCAAAA ACAGGAAGGC AAAATGCCGC AAAAAAGGGA
      961 ATAAGGGCGA CACGGAAATG TTGAATACTC ATACTCTTCC TTTTTCAATA TTATTGAAGC
     1021 ATTTATCAGG GTTATTGTCT CATGAGCGGA TACATATTTG AATGTATTTA GAAAAATAAA
     1081 CAAATAGGGG TTCCGCGCAC ATTTCCCATG GTGCCACCTG ACGTCTAAGA AACCATTATT
     1141 ATCATGACAT TAACCTATAA AAATAGGCGT ATCACGAGGC AGAATTTCAG ATAAAAAAAA
     1201 TCCTTAGCTT TCGCTAAGGA TGATTTCTGA AAAAGAGTAT TGACTTCGCA TCTTTTTGTA
     1261 CCCATAATTA TTTCATGGGC CCAAGTTCAC TTAAAAAGGA GATCAACAAT GAAAGCAATT
     1321 TTCGTACTGA AACATCTTAA TCATGCTTAG GAGTCTTTCT AATGGATAAG AAATACTCAA
     1381 TAGGCTTAGC TATCGGCACA AATAGCGTCG GATGGGCGGT GATCACTGAT GAATATAAGG
     1441 TTCCGTCTAA AAAGTTCAAG GTTCTGGGAA ATACAGACCG CCACAGTATC AAAAAAAATC
     1501 TTATAGGGGC TCTTTTATTT GACAGTGGAG AGACAGCGGA AGCGACTCGT CTCAAACGGA
     1561 CAGCTCGTAG AAGGTATACA CGTCGGAAGA ATCGTATTTG TTATCTACAG GAGATTTTTT
     1621 CAAATGAGAT GGCGAAAGTA GATGATAGTT TCTTTCATCG ACTTGAAGAG TCTTTTTTGG
     1681 TGGAAGAAGA CAAGAAGCAT GAACGTCATC CTATTTTTGG AAATATAGTA GATGAAGTTG
     1741 CTTATCATGA GAAATATCCA ACTATCTATC ATCTGCGAAA AAAATTGGTA GATTCTACTG
     1801 ATAAAGCGGA TTTGCGCTTA ATCTATTTGG CCTTAGCGCA TATGATTAAG TTTCGTGGTC
     1861 ATTTTTTGAT TGAGGGAGAT TTAAATCCTG ATAATAGTGA TGTGGACAAA CTATTTATCC
     1921 AGTTGGTACA AACCTACAAT CAATTATTTG AAGAAAACCC TATTAACGCA AGTGGAGTAG
     1981 ATGCTAAAGC GATTCTTTCT GCACGATTGA GTAAATCAAG ACGATTAGAA AATCTCATTG
     2041 CTCAGCTCCC CGGTGAGAAG AAAAATGGCT TATTTGGGAA TCTCATTGCT TTGTCATTGG
     2101 GTTTGACCCC TAATTTTAAA TCAAATTTTG ATTTGGCAGA AGATGCTAAA TTACAGCTTT
     2161 CAAAAGATAC TTACGATGAT GATTTAGATA ATTTATTGGC GCAAATTGGA GATCAATATG
     2221 CTGATTTGTT TTTGGCAGCT AAGAATTTAT CAGATGCTAT TTTACTTTCA GATATCCTAA
     2281 GAGTAAATAC TGAAATAACT AAGGCTCCCC TATCAGCTTC AATGATTAAA CGCTACGATG
     2341 AACATCATCA AGACTTGACT CTTTTAAAAG CTTTAGTTCG ACAACAACTT CCAGAAAAGT
     2401 ATAAAGAAAT CTTTTTTGAT CAATCAAAAA ACGGATATGC AGGTTATATT GATGGGGGAG
     2461 CTAGCCAAGA AGAATTTTAT AAATTTATCA AACCAATTTT AGAAAAAATG GATGGTACTG
     2521 AGGAATTATT GGTGAAACTA AATCGTGAAG ATTTGCTGCG CAAGCAACGG ACCTTTGACA
     2581 ACGGCTCTAT TCCCCATCAA ATTCACTTGG GTGAGCTGCA TGCTATTTTG AGAAGACAAG
     2641 AAGACTTTTA TCCATTTTTA AAAGACAATC GTGAGAAGAT TGAAAAAATC TTGACTTTTC
     2701 GAATTCCTTA TTATGTTGGT CCATTGGCGC GTGGCAATAG TCGTTTTGCA TGGATGACTC
     2761 GGAAGTCTGA AGAAACAATT ACCCCATGGA ATTTTGAAGA AGTTGTCGAT AAAGGTGCTT
     2821 CAGCTCAATC ATTTATTGAA CGCATGACAA ACTTTGATAA AAATCTTCCA AATGAAAAAG
     2881 TACTACCAAA ACATAGTTTG CTTTATGAGT ATTTTACGGT TTATAACGAA TTGACAAAGG
     2941 TCAAATATGT TACTGAAGGA ATGCGAAAAC CAGCATTTCT TTCAGGTGAA CAGAAGAAAG
     3001 CCATTGTTGA TTTACTCTTC AAAACAAATC GAAAAGTAAC CGTTAAGCAA TTAAAAGAAG
     3061 ATTATTTCAA AAAAATAGAA TGTTTTGATA GTGTTGAAAT TTCAGGAGTT GAAGATAGAT
     3121 TTAATGCTTC ATTAGGTACC TACCATGATT TGCTAAAAAT TATTAAAGAT AAAGATTTTT
     3181 TGGATAATGA AGAAAATGAA GATATCTTAG AGGATATTGT TTTAACATTG ACCTTATTTG
     3241 AAGATAGGGA GATGATTGAG GAAAGACTTA AAACATATGC TCACCTCTTT GATGATAAGG
     3301 TGATGAAACA GCTTAAACGT CGCCGTTATA CTGGTTGGGG ACGTTTGTCT CGAAAATTGA
     3361 TTAATGGTAT TAGGGATAAG CAATCTGGCA AAACAATATT AGATTTTTTG AAATCAGATG
     3421 GTTTTGCCAA TCGCAATTTT ATGCAGCTGA TCCATGATGA TAGTTTGACA TTTAAAGAAG
     3481 ACATTCAAAA AGCACAAGTG TCTGGACAAG GCGATAGTTT ACATGAACAT ATTGCAAATT
     3541 TAGCTGGTAG CCCTGCTATT AAAAAAGGTA TTTTACAGAC TGTAAAAGTT GTTGATGAAT
     3601 TGGTCAAAGT AATGGGGCGG CATAAGCCAG AAAATATCGT TATTGAAATG GCACGTGAAA
     3661 ATCAGACAAC TCAAAAGGGC CAGAAAAATT CGCGAGAGCG TATGAAACGA ATCGAAGAAG
     3721 GTATCAAAGA ATTAGGAAGT CAGATTCTTA AAGAGCATCC TGTTGAAAAT ACTCAATTGC
     3781 AAAATGAAAA GCTCTATCTC TATTATCTCC AAAATGGAAG AGACATGTAT GTGGACCAAG
     3841 AATTAGATAT TAATCGTTTA AGTGATTATG ATGTCGATGC CATTGTTCCA CAAAGTTTCC
     3901 TTAAAGACGA TTCAATAGAC AATAAGGTCT TAACGCGTTC TGATAAAAAT CGTGGTAAAT
     3961 CGGATAACGT TCCAAGTGAA GAAGTAGTCA AAAAGATGAA AAACTATTGG AGACAACTTC
     4021 TAAACGCCAA GTTAATCACT CAACGTAAGT TTGATAATTT AACGAAAGCT GAACGTGGAG
     4081 GTTTGAGTGA ACTTGATAAA GCTGGTTTTA TCAAACGCCA ATTGGTTGAA ACTCGCCAAA
     4141 TCACTAAGCA TGTGGCACAA ATTTTGGATA GTCGCATGAA TACTAAATAC GATGAAAATG
     4201 ATAAACTTAT TCGAGAGGTT AAAGTGATTA CCTTAAAATC TAAATTAGTT TCTGACTTCC
     4261 GAAAAGATTT CCAATTCTAT AAAGTACGTG AGATTAACAA TTACCATCAT GCCCATGATG
     4321 CGTATCTAAA TGCCGTCGTT GGAACTGCTT TGATTAAGAA ATATCCAAAA CTTGAATCGG
     4381 AGTTTGTCTA TGGTGATTAT AAAGTTTATG ATGTTCGTAA AATGATTGCT AAGTCTGAGC
     4441 AAGAAATAGG CAAAGCAACC GCAAAATATT TCTTTTACTC TAATATCATG AACTTCTTCA
     4501 AAACAGAAAT TACACTTGCA AATGGAGAGA TTCGCAAACG CCCTCTAATC GAAACTAATG
     4561 GGGAAACTGG AGAAATTGTC TGGGATAAAG GGCGAGATTT TGCCACAGTG CGCAAAGTAT
     4621 TGTCCATGCC CCAAGTCAAT ATTGTCAAGA AAACAGAAGT ACAGACAGGC GGATTCTCCA
     4681 AGGAGTCAAT TTTACCAAAA AGAAATTCGG ACAAGCTTAT TGCTCGTAAA AAAGACTGGG
     4741 ATCCAAAAAA ATATGGTGGT TTTGATAGTC CAACGGTAGC TTATTCAGTC CTAGTGGTTG
     4801 CTAAGGTGGA AAAAGGGAAA TCGAAGAAGT TAAAATCCGT TAAAGAGTTA CTAGGGATCA
     4861 CAATTATGGA AAGAAGTTCC TTTGAAAAAA ATCCGATTGA CTTTTTAGAA GCTAAAGGAT
     4921 ATAAGGAAGT TAAAAAAGAC TTAATCATTA AACTACCTAA ATATAGTCTT TTTGAGTTAG
     4981 AAAACGGTCG TAAACGGATG CTGGCTAGTG CCGGAGAATT ACAAAAAGGA AATGAGCTGG
     5041 CTCTGCCAAG CAAATATGTG AATTTTTTAT ATTTAGCTAG TCATTATGAA AAGTTGAAGG
     5101 GTAGTCCAGA AGATAACGAA CAAAAACAAT TGTTTGTGGA GCAGCATAAG CATTATTTAG
     5161 ATGAGATTAT TGAGCAAATC AGTGAATTTT CTAAGCGTGT TATTTTAGCA GATGCCAATT
     5221 TAGATAAAGT TCTTAGTGCA TATAACAAAC ATAGAGACAA ACCAATACGT GAACAAGCAG
     5281 AAAATATTAT TCATTTATTT ACGTTGACGA ATCTTGGAGC TCCCGCTGCT TTTAAATATT
     5341 TTGATACAAC AATTGATCGT AAACGATATA CGTCTACAAA AGAAGTTTTA GATGCCACTC
     5401 TTATCCATCA ATCCATCACT GGTCTTTATG AAACACGCAT TGATTTGAGT CAGCTAGGAG
     5461 GTGACTGAGG CATCAAATAA AACGAAAGGC TCAGTCGAAA GACTGGGCCT TTCGTTTTAT
     5521 CTGTTGTTTG TCGGTGAACG CTCTCCTGAG TAGGACAAAT CCGCCGCCCT AGATCCGGCA
     5581 AAAAAGGGCA AGGTGTCACC ACCCTGCCCT TTTTCTTTAA AACCGAAAAG ATTACTTCGC
     5641 GTTATGCAGG CTTCCTCGCT CACTGACTCG CTGCGCTCGG TCGTTCGGCT GCGGCGAGCG
     5701 GTATCAGCTC ACTCAAAGGC GGTAATCTCG AGGTTACATT GTCGATCTGT TCATGGTGAA
     5761 CAGCTTTAAA TGCACCAAAA ACTCGTAAAA GCTCTGATGT ATCTATCTTT TTTACACCGT
     5821 TTTCATCTGT GCATATGGAC AGTTTTCCCT TTGATATCTA ACGGTGAACA GTTGTTCTAC
     5881 TTTTGTTTGT TAGTCTTGAT GCTTCACTGA TAGATACAAG AGCCATAAGA ACCTCAGATC
     5941 CTTCCGTATT TAGCCAGTAT GTTCTCTAGT GTGGTTCGTT GTTTTTGCGT GAGCCATGAG
     6001 AACGAACCAT TGAGATCATG CTTACTTTGC ATGTCACTCA AAAATTTTGC CTCAAAACTG
     6061 GTGAGCTGAA TTTTTGCAGT TAAAGCATCG TGTAGTGTTT TTCTTAGTCC GTTACGTAGG
     6121 TAGGAATCTG ATGTAATGGT TGTTGGTATT TTGTCACCAT TCATTTTTAT CTGGTTGTTC
     6181 TCAAGTTCGG TTACGAGATC CATTTGTCTA TCTAGTTCAA CTTGGAAAAT CAACGTATCA
     6241 GTCGGGCGGC CTCGCTTATC AACCACCAAT TTCATATTGC TGTAAGTGTT TAAATCTTTA
     6301 CTTATTGGTT TCAAAACCCA TTGGTTAAGC CTTTTAAACT CATGGTAGTT ATTTTCAAGC
     6361 ATTAACATGA ACTTAAATTC ATCAAGGCTA ATCTCTATAT TTGCCTTGTG AGTTTTCTTT
     6421 TGTGTTAGTT CTTTTAATAA CCACTCATAA ATCCTCATAG AGTATTTGTT TTCAAAAGAC
     6481 TTAACATGTT CCAGATTATA TTTTATGAAT TTTTTTAACT GGAAAAGATA AGGCAATATC
     6541 TCTTCACTAA AAACTAATTC TAATTTTTCG CTTGAGAACT TGGCATAGTT TGTCCACTGG
     6601 AAAATCTCAA AGCCTTTAAC CAAAGGATTC CTGATTTCCA CAGTTCTCGT CATCAGCTCT
     6661 CTGGTTGCTT TAGCTAATAC ACCATAAGCA TTTTCCCTAC TGATGTTCAT CATCTGAGCG
     6721 TATTGGTTAT AAGTGAACGA TACCGTCCGT TCTTTCCTTG TAGGGTTTTC AATCGTGGGG
     6781 TTGAGTAGTG CCACACAGCA TAAAATTAGC TTGGTTTCAT GCTCCGTTAA GTCATAGCGA
     6841 CTAATCGCTA GTTCATTTGC TTTGAAAACA ACTAATTCAG ACATACATCT CAATTGGTCT
     6901 AGGTGATTTT AATCACTATA CCAATTGAGA TGGGCTAGTC AATGATAATT ACATGTCCTT
     6961 TTCCTTTGAG TTGTGGGTAT CTGTAAATTC TGCTAGACCT TTGCTGGAAA ACTTGTAAAT
     7021 TCTGCTAGAC CCTCTGTAAA TTCCGCTAGA CCTTTGTGTG TTTTTTTTGT TTATATTCAA
     7081 GTGGTTATAA TTTATAGAAT AAAGAAAGAA TAAAAAAAGA TAAAAAGAAT AGATCCCAGC
     7141 CCTGTGTATA ACTCACTACT TTAGTCAGTT CCGCAGTATT ACAAAAGGAT GTCGCAAACG
     7201 CTGTTTGCTC CTCTACAAAA CAGACCTTAA AACCCTAAAG GCTTAAGTAG CACCCTCGCA
     7261 AGCTCGGGCA AATCGCTGAA TATTCCTTTT GTCTCCGACC ATCAGGCACC TGAGTCGCTG
     7321 TCTTTTTCGT GACATTCAGT TCGCTGCGCT CACGGCTCTG GCAGTGAATG GGGGTAAATG
     7381 GCACTACAGG CGCCTTTTAT GGATTCATGC AAGGAAACTA CCCATAATAC AAGAAAAGCC
     7441 CGTCACGGGC TTCTCAGGGC GTTTTATGGC GGGTCTGCTA TGTGGTGCTA TCTGACTTTT
     7501 TGCTGTTCAG CAGTTCCTGC CCTCTGATTT TCCAGTCTGA CCACTTCGGA TTATCCCGTG
     7561 ACAGGTCATT CAGACTGGCT AATGCACCCA GTAAGGCAGC GGTATCATCA ACAGGCTTAC
     7621 CCGTCTTACT GTCCCTAG
//
