# Supplementary material for: Multiplexing cell‐cell communication
Source: Mol Syst Biol. 2020 Jul 16;16(7):e9618. doi: 10.15252/msb.20209618 (PMC7365139; doi:10.15252/msb.20209618)
Supplement: Supplementary file 4 — Dataset EV2 [file MSB-16-e9618-s004.zip › README.txt]

Dataset EV2 - Plasmid and part sequences

Dataset EV2 is a collection of GenBank files describing the sequences of all
plasmids and DNA parts used in this study. Both sets are also shared online
via the Benchling platform (https://www.benchling.com/).
