# Supplementary material for: Multiplexing cell‐cell communication
Source: Mol Syst Biol. 2020 Jul 16;16(7):e9618. doi: 10.15252/msb.20209618 (PMC7365139; doi:10.15252/msb.20209618)
Supplement: Supplementary file 5 — Code EV1 [file MSB-16-e9618-s005.zip]

Archive with 24 entries (24 files):
- fig6_linking_mux_demux_dynamics_simulation.ipynb
- fig7_multiplexing_dynamics_simulation.ipynb
- fig7_multiplexing_dynamics_simulation.png
- figS15_dapg_response_dynamics_simulation.ipynb
- figS15_dapg_response_dynamics_simulation.pkl
- figS15_dapg_response_dynamics_simulation.png
- figS15_dapg_response_dynamics_simulation_naive.ipynb
- figS15_dapg_response_dynamics_simulation_naive.pkl
- figS15_dapg_response_dynamics_simulation_naive.png
- README.txt
- steady_state_models/atc_sensor_model.pkl
- steady_state_models/dapg_sensor_model.pkl
- steady_state_models/iptg_sensor_model.pkl
- steady_state_models/not1_model.pkl
- steady_state_models/not2_model.pkl
- steady_state_models/not3_model.pkl
- steady_state_models/not4_model.pkl
- steady_state_models/not5_model.pkl
- steady_state_models/not6_model.pkl
- steady_state_models/not6s_model.pkl
- steady_state_models/not7_model.pkl
- steady_state_models/not8_model.pkl
- steady_state_models/not9_model.pkl
- steady_state_models/receiver_J23115_star_model.pkl
