# Supplementary material for: Multiplexing cell‐cell communication
Source: Mol Syst Biol. 2020 Jul 16;16(7):e9618. doi: 10.15252/msb.20209618 (PMC7365139; doi:10.15252/msb.20209618)
Supplement: Supplementary file 5 — Code EV1 [file MSB-16-e9618-s005.zip › fig7_multiplexing_dynamics_simulation.ipynb]

# %% [code]
%matplotlib inline

import os
import collections
import numpy as np
import matplotlib.pyplot as plt
import matplotlib as mpl
import pandas as pd
import dill
import functools

# %% [markdown]
# Functions and data structures

# %% [code]
gate_color = collections.OrderedDict((
    (1, '#023eff'),
    (2, '#ff7c00'),
    (3, '#1ac938'),
    (4, '#e8000b'),
    (5, '#8b2be2'),
    (6, '#9f4800'),
    (7, '#f14cc1'),
    (8, '#a3a3a3'),
    (9, '#00d7ff'),
))

sensor_color = {
    'aTc'  : '#000000',
#     'IPTG' : '#ffffff',
    'IPTG' : 'gray',
    'DAPG' : '#ffc400',
    'AHL'  : '#ff0000'
}

promoter_color = {
    'P1'    : gate_color[1],
    'P2'    : gate_color[2],
    'P3'    : gate_color[3],
    'P4'    : gate_color[4],
    'P5'    : gate_color[5],
    'P6'    : gate_color[6],
    'P7'    : gate_color[7],
    'P8'    : gate_color[8],
    'P9'    : gate_color[9],
    'P6*'   : gate_color[6],
    'Ptet'  : sensor_color['aTc'],
    'Ptac'  : sensor_color['IPTG'],
    'Pphlf' : sensor_color['DAPG'],
    'Plux*' : sensor_color['AHL'],
}

# %% [code]
def model_gene_expression_dynamics(t,
                                   P_fixed,
                                   ss_transfer_fxns,
                                   G_initial,
                                   gamma_G,
                                   C,
                                   tf_gamma_G=None):
    """
    Numerically evaluate a gene expression dynamics model.
    
    Model gene product (`G`) and promoter output (`P`) dynamics using a simple
    "production minus degradation" first order ordinary differential equation
    (ODE) model:
    
        dg_i/dt(t,G) = 
            (tf_gamma_G * sum_p [ c_{p,i} * ss_transfer_fxns[p](G) ]) - (gamma_G * g_i(t))
    
    Here, g_i is a gene product in `G`, c_{p,i} indicates whether promoter p
    produces g_i, and `ss_transfer_fxns[p]` describes the output of p (i.e.
    the set point to which p drives its product) as a function of `G` at
    steady state. `tf_gamma_G` explicitly accounts for the gene product
    degradation rates associated with the steady-state transfer functions.
    
    Parameters
    ----------
    t : sequence of length T
        Time.
    P_fixed : Txf pd.DataFrame, where f < N
        Outputs for fixed promoters, which will not be modified. Outputs of
        unregulated or externally regulated promoters must be specified here.
    ss_transfer_fxns : mapping from promoter to function
        Steady-state transfer functions. Each transfer function maps a
        pd.Series of gene products to the output of a regulated promoter.
    G_initial : sequence of length g
        Initial gene products at the first time point in `t`.
    gamma_G : float, Txg pd.DataFrame, or callable
        Gene product degradation rate(s). If callable, called at every time
        point with a pd.Series of current gene products.
    C : Nxg pd.DataFrame
        Circuit connectivity matrix, wherein c_{j,i} = 1 if promoter p_j
        produces gene product g_i and 0 otherwise. Index (rows) = promoters,
        columns = gene products.
    tf_gamma_G : float, sequence of length g, optional
        Gene product degradation rate(s) associated with steady-state transfer
        functions (e.g. if they were measured in cells with a different growth
        rate). If None, use gamma_G.
    
    Returns
    -------
    G : Txg pd.DataFrame
        Gene products.
    dGdt : Txg pd.DataFrame
        Rates of change of gene products.
    P : TxN pd.DataFrame
        Promoter outputs (i.e. gene product set points).
    gamma_G : Txg pd.DataFrame
        Gene product degradation rate.
    
    """
    # Utility data structures
    promoters          = C.index.values
    gene_products      = C.columns.values

    # Error checking
    if (len(P_fixed.shape) != 2 ) or P_fixed.shape[0] != len(t):
        msg  = "`P_fixed` must be 2-dimensional and the first dimension"
        msg += " must have the same length as `t`"
        raise ValueError(msg)

    if np.isscalar(G_initial):
        G_initial = np.array([G_initial])
    if len(G_initial) != len(gene_products):
        msg = "`G_initial` must be of length g (total number of gene products)"
        raise ValueError(msg)
    
    if callable(gamma_G):
        gamma_G_df = pd.DataFrame(np.nan, index=t, columns=gene_products)
    else:
        gamma_G_df = pd.DataFrame(gamma_G, index=t, columns=gene_products)
    
    if tf_gamma_G is not None:
        tf_gamma_G = pd.Series(tf_gamma_G, index=gene_products)
    
    # Initialize new matrices
    P = P_fixed.copy()
    P.index = t
    for p in promoters:
        if p not in P.columns:
            P[p] = 0.0
    
    G    = pd.DataFrame(np.nan, index=t, columns=gene_products, dtype=np.float)
    dGdt = pd.DataFrame(np.nan, index=t, columns=gene_products, dtype=np.float)

    G.loc[t[0],:] = G_initial

    # Iteratively evaluate model
    for t_idx in range(len(t)-1):
        cur_time = t[t_idx]
        nxt_time = t[t_idx+1]
        
        # Update promoter outputs
        for p in promoters:
            if p not in P_fixed.columns:
                P.loc[cur_time,p] = ss_transfer_fxns[p](G.loc[cur_time,:])
        
        # Calculate current rates of change for gene products
        try:
            gamma_G_df.loc[cur_time,:] = gamma_G(G.loc[cur_time,:])
        except TypeError:
            pass
        tf_gamma_G_t = gamma_G_df.loc[cur_time,:] if tf_gamma_G is None else tf_gamma_G
        
        dGdt.loc[cur_time,:] = \
            (tf_gamma_G_t*P.loc[cur_time,:].dot(C)) - (gamma_G_df.loc[cur_time,:]*G.loc[cur_time,:])

        # Calculate gene products at next time point
        G.loc[nxt_time,:] = \
            G.loc[cur_time,:] + ((nxt_time-cur_time)*dGdt.loc[cur_time,:])

    # Calculate promoter outputs and gene product rates of change at last time
    # point for completeness
    for p in promoters:
        if p not in P_fixed.columns:
            P.loc[t[-1],p] = ss_transfer_fxns[p](G.loc[t[-1],:])
    
    try:
        gamma_G_df.loc[t[-1],:] = gamma_G(G.loc[t[-1],:])
    except TypeError:
        pass
    tf_gamma_G_t = gamma_G_df.loc[t[-1],:] if tf_gamma_G is None else tf_gamma_G

    dGdt.loc[t[-1],:] = \
        (tf_gamma_G_t*P.loc[t[-1],:].dot(C)) - (gamma_G_df.loc[t[-1],:]*G.loc[t[-1],:])
    
    return G, dGdt, P, gamma_G_df

# %% [code]
ss_models_folder = './steady_state_models/'
ss_transfer_fxns = {}

ModelIOLabels = collections.namedtuple('ModelIOLabels',
                                       field_names=['input_label','output_label'])
ss_model_file_labels = {
    'not1_model.pkl'                 : ModelIOLabels(input_label='S1',   output_label='P1'),
    'not2_model.pkl'                 : ModelIOLabels(input_label='S2',   output_label='P2'),
    'not3_model.pkl'                 : ModelIOLabels(input_label='S3',   output_label='P3'),
    'not4_model.pkl'                 : ModelIOLabels(input_label='S4',   output_label='P4'),
    'not5_model.pkl'                 : ModelIOLabels(input_label='S5',   output_label='P5'),
    'not6_model.pkl'                 : ModelIOLabels(input_label='S6',   output_label='P6'),
    'not7_model.pkl'                 : ModelIOLabels(input_label='S7',   output_label='P7'),
    'not8_model.pkl'                 : ModelIOLabels(input_label='S8',   output_label='P8'),
    'not9_model.pkl'                 : ModelIOLabels(input_label='S9',   output_label='P9'),
    'not6s_model.pkl'                : ModelIOLabels(input_label='S6*',  output_label='P6*'),
    'atc_sensor_model.pkl'           : ModelIOLabels(input_label='aTc',  output_label='Ptet'),
    'iptg_sensor_model.pkl'          : ModelIOLabels(input_label='IPTG', output_label='Ptac'),
    'dapg_sensor_model.pkl'          : ModelIOLabels(input_label='DAPG', output_label='Pphlf'),
    'receiver_J23115_star_model.pkl' : ModelIOLabels(input_label='AHL',  output_label='Plux*'),
}

def ss_transfer_fxn_helper(species, model, input_label):
    try:
        model_input = species[input_label]
    except (TypeError,IndexError,KeyError):
        model_input = species
    return model(model_input)

for f,io_labels in ss_model_file_labels.iteritems():
    with open(os.path.join(ss_models_folder,f),'rb') as infile:
        ss_transfer_fxns[io_labels.output_label] = functools.partial(ss_transfer_fxn_helper,
                                                                     model=dill.load(infile),
                                                                     input_label=io_labels.input_label)
del ss_model_file_labels

# %% [code]
###
# Circuit connectivity matrices
###
SENSOR_MUX_AHL_promoters = [
    'Ptet',
    'Ptac',
    'Pphlf',
    'P1',
    'P9',
    'P4',
    'P2',
    'P5',
    'P6*',
    'P3',
]

SENSOR_MUX_AHL_sgrnas = [
    'S1',
    'S9',
    'S4',
    'S2',
    'S5',
    'S6*',
    'S3',
]

SENSOR_MUX_AHL_gene_products = list(SENSOR_MUX_AHL_sgrnas)

# add reporter species for each promoter
for p in SENSOR_MUX_AHL_promoters:
    SENSOR_MUX_AHL_gene_products.append('GFP_{}'.format(p))

C_SENSOR_MUX_AHL = pd.DataFrame(0, index=SENSOR_MUX_AHL_promoters, columns=SENSOR_MUX_AHL_gene_products)

C_SENSOR_MUX_AHL.loc['Pphlf','S4']  = 1
C_SENSOR_MUX_AHL.loc['Ptet', 'S1']  = 1
C_SENSOR_MUX_AHL.loc['Ptac', 'S9']  = 1

C_SENSOR_MUX_AHL.loc['P1',   'S5']  = 1  # IN1
C_SENSOR_MUX_AHL.loc['P9',   'S6*'] = 1  # IN2
C_SENSOR_MUX_AHL.loc['P4',   'S5']  = 1  # SELECT
C_SENSOR_MUX_AHL.loc['P4',   'S2']  = 1  # SELECT
C_SENSOR_MUX_AHL.loc['P5',   'S3']  = 1
C_SENSOR_MUX_AHL.loc['P2',   'S6*'] = 1
C_SENSOR_MUX_AHL.loc['P6*',  'S3']  = 1

# Produce reporter gene products from every promoter
for p in SENSOR_MUX_AHL_promoters:
    C_SENSOR_MUX_AHL.loc[p, 'GFP_{}'.format(p)] = 1

C_SENSOR_MUX_AHL

# %% [code]
AHL_DEMUX_promoters = [
    'Plux*',
    'Pphlf',
    'P3',
    'P8',
    'P9',
    'P7',
    'P2',
]

AHL_DEMUX_sgrnas = [
    'S3',
    'S8',
    'S9',
    'S7',
    'S2',
]

AHL_DEMUX_gene_products = list(AHL_DEMUX_sgrnas)

# add reporter species for each promoter
for p in AHL_DEMUX_promoters:
    AHL_DEMUX_gene_products.append('GFP_{}'.format(p))

C_AHL_DEMUX = pd.DataFrame(0, index=AHL_DEMUX_promoters, columns=AHL_DEMUX_gene_products)

C_AHL_DEMUX.loc['Pphlf','S3'] = 1
C_AHL_DEMUX.loc['Plux*','S8'] = 1  # IN_DEMUX

C_AHL_DEMUX.loc['P8',   'S7'] = 1
C_AHL_DEMUX.loc['P8',   'S2'] = 1
C_AHL_DEMUX.loc['P3',   'S9'] = 1  # SELECT
C_AHL_DEMUX.loc['P3',   'S7'] = 1  # SELECT
C_AHL_DEMUX.loc['P9',   'S2'] = 1

# Produce reporter gene products from every promoter
for p in AHL_DEMUX_promoters:
    C_AHL_DEMUX.loc[p, 'GFP_{}'.format(p)] = 1

C_AHL_DEMUX

# %% [code]
InducerCombination = collections.namedtuple('InducerCombination',
                                            field_names=['aTc', 'IPTG', 'DAPG'])
GeneExpressionDynamics = collections.namedtuple('GeneExpressionDynamics',
                                                field_names=['G', 'P'])

class GrowingCultureSimulation(object):
    """
    Simulation of a growing cell culture.
    
    Attributes
    ----------
    t : sequence of length T
        Time.
    X : Txr pd.DataFrame
        Biomass for each strain.
    S : Txs pd.DataFrame
        Stimuli.
    gene_expression : mapping from strain to GeneExpressionDynamics
        Gene product (`.G`) and promoter output (`.P`) dynamics for each
        strain.
    
    """
    def __init__(self,
                 t=None,
                 X=None,
                 S=None,
                 gene_expression=None):
        if t is None:
            self.t = np.array([], dtype=np.float)
        else:
            self.t = t
        
        if X is None:
            self.X = pd.DataFrame()
        else:
            self.X = X
        
        if S is None:
            self.S = pd.DataFrame()
        else:
            self.S = S
        
        if gene_expression is None:
            self.gene_expression = {}
        else:
            self.gene_expression = gene_expression
    
    def __repr__(self):
        s  = 't:{}'.format(self.t.shape)
        s += ', X:{}'.format(self.X.shape)
        s += ', S:{}'.format(self.S.shape)
        
        s_ge = []
        for strain,ge in self.gene_expression.iteritems():
            try:
                ge = ge._asdict()
            except AttributeError:
                pass
            
            s_ge.append('{}:(G:{},P:{})'.format(repr(strain), ge['G'].shape, ge['P'].shape))
        s += ', gene_expression:{{{}}}'.format(','.join(s_ge))
        
        return s

# %% [markdown]
# Simulation

# %% [code]
ahl_per_mefl = 156.99915321338344/1763.1554815843817  # nM/OD/hr/MEFL
kappa        = 0.011497785951243901  # AHL decay rate @ pH 6.6, 1/hr

Ptet_induced        = 1146.34022007418  # MEFL
Ptac_induced        = 8176.38881967113  # MEFL
Pphlf_induced       = 3098.08015986     # MEFL
Pphlf_induced_2     = 4932.26624302464  # MEFL
Plux_star_induced   = 4268.63094125698  # MEFL

mean_autofluor = 144.626936321057  # MEFL

mu_default = 0.85
mu_tf      = mu_default  # growth rate of cells used to measure transfer functions

# %% [code]
simulations = []

# %% [markdown]
### Preconditioning monoculture simulations

# %% [code]
inducers = InducerCombination(aTc=0, IPTG=0.3, DAPG=100)

time_step = 1/60.0  # hours

start_time = 0.0  # hours
duration   = 12+(20/60.0)  # hours
stop_time  = start_time + duration

t = np.arange(start_time,stop_time, time_step)
if stop_time not in t:
    t = np.append(t, stop_time)
    
###
# Sender monoculture
###

# populate input inducers
S = pd.DataFrame(index=t, columns=['aTc', 'IPTG', 'DAPG', 'AHL'], dtype=np.float)
for inducer,value in inducers._asdict().iteritems():
    S[inducer] = float(value)

# simulate gene expression
#
# initialize gene products to steady state for A=0, I=0, D=0
G_initial = pd.Series (0, index=SENSOR_MUX_AHL_gene_products, dtype=np.float)
G_initial['S1']  = 0.0
G_initial['S9']  = 0.0
G_initial['S4']  = 0.0
G_initial['S2']  = ss_transfer_fxns['P4'](G_initial['S4'])
G_initial['S5']  = ss_transfer_fxns['P1'](G_initial['S1']) + ss_transfer_fxns['P4'](G_initial['S4'])
G_initial['S6*'] = ss_transfer_fxns['P2'](G_initial['S2']) + ss_transfer_fxns['P9'](G_initial['S9'])
G_initial['S3']  = ss_transfer_fxns['P5'](G_initial['S5']) + ss_transfer_fxns['P6*'](G_initial['S6*'])

G_initial['GFP_Ptet']  = 0.0
G_initial['GFP_Ptac']  = 0.0
G_initial['GFP_Pphlf'] = 0.0
G_initial['GFP_P1']    = ss_transfer_fxns['P1'](G_initial['S1'])
G_initial['GFP_P9']    = ss_transfer_fxns['P9'](G_initial['S9'])
G_initial['GFP_P4']    = ss_transfer_fxns['P4'](G_initial['S4'])
G_initial['GFP_P2']    = ss_transfer_fxns['P2'](G_initial['S2'])
G_initial['GFP_P5']    = ss_transfer_fxns['P5'](G_initial['S5'])
G_initial['GFP_P6*']   = ss_transfer_fxns['P6*'](G_initial['S6*'])
G_initial['GFP_P3']    = ss_transfer_fxns['P3'](G_initial['S3'])


# all-or-none sensor models:
P_fixed = pd.DataFrame(index=t, columns=['Ptet', 'Ptac', 'Pphlf'])
P_fixed.loc[:,'Ptet']  = np.where(S['aTc']>0, Ptet_induced, 0.0)
P_fixed.loc[:,'Ptac']  = np.where(S['IPTG']>0,Ptac_induced, 0.0)
P_fixed.loc[:,'Pphlf'] = np.where(S['DAPG']>0,Pphlf_induced,0.0)

G, dGdt, P, gamma_G = model_gene_expression_dynamics(
        t=t,
        P_fixed=P_fixed,
        ss_transfer_fxns=ss_transfer_fxns,
        G_initial=G_initial,
        gamma_G=mu_default,
        C=C_SENSOR_MUX_AHL,
        tf_gamma_G=mu_tf)

gene_expression = {'SENSOR-MUX-AHL':GeneExpressionDynamics(G=G,P=P)}

# simulate biomass
X = pd.DataFrame(index=t, columns=['SENSOR-MUX-AHL'], dtype=np.float)
start_od = 0.00000250                             # OD_600
stop_od  = 0.3                                    # OD_600
mu = (np.log(stop_od)-np.log(start_od))/duration  # 1/hr
X['SENSOR-MUX-AHL'] = start_od*np.exp(t*mu)

# simulate AHL production
S.loc[0.0,'AHL'] = 0.0

for t_idx in range(len(t)-1):
    cur_time = t[t_idx]
    nxt_time = t[t_idx+1]

    # calculate AHL production rate (assume GFP is a good proxy for LuxI)
    dQdt = (X.loc[cur_time,'SENSOR-MUX-AHL']*G.loc[cur_time,'GFP_P3']*ahl_per_mefl) - (kappa*S.loc[cur_time,'AHL'])

    # integrate AHL concentration
    S.loc[nxt_time,'AHL'] = S.loc[cur_time,'AHL'] + ((nxt_time-cur_time)*dQdt)

sender_sim = GrowingCultureSimulation(t=t, S=S, X=X, gene_expression=gene_expression)

###
# Receiver monoculture
###

# populate input inducers
S = pd.DataFrame(index=t, columns=['aTc', 'IPTG', 'DAPG', 'AHL'], dtype=np.float)
for inducer,value in inducers._asdict().iteritems():
    S[inducer] = float(value)
S['AHL'] = 0.0

# simulate gene expression
#
# initialize gene products to steady state for A=0, I=0, D=0
G_initial = pd.Series (0, index=AHL_DEMUX_gene_products, dtype=np.float)
G_initial['S3']  = 0.0
G_initial['S8']  = 0.0
G_initial['S9']  = ss_transfer_fxns['P3'](G_initial['S3'])
G_initial['S7']  = ss_transfer_fxns['P8'](G_initial['S8']) + ss_transfer_fxns['P3'](G_initial['S3'])
G_initial['S2']  = ss_transfer_fxns['P8'](G_initial['S8']) + ss_transfer_fxns['P9'](G_initial['S9'])

G_initial['GFP_Plux*']  = 0.0
G_initial['GFP_Pphlf']  = 0.0
G_initial['GFP_P3']    = ss_transfer_fxns['P3'](G_initial['S3'])
G_initial['GFP_P8']    = ss_transfer_fxns['P8'](G_initial['S8'])
G_initial['GFP_P9']    = ss_transfer_fxns['P9'](G_initial['S9'])
G_initial['GFP_P7']    = ss_transfer_fxns['P7'](G_initial['S7'])
G_initial['GFP_P2']    = ss_transfer_fxns['P2'](G_initial['S2'])

# all-or-none sensor models:
P_fixed = pd.DataFrame(index=t, columns=['Plux*', 'Pphlf'])
P_fixed.loc[:,'Plux*'] = np.where(S['AHL']>0, Plux_star_induced,  0.0)
P_fixed.loc[:,'Pphlf'] = np.where(S['DAPG']>0,Pphlf_induced_2,0.0)

G, dGdt, P, gamma_G = model_gene_expression_dynamics(
        t=t,
        P_fixed=P_fixed,
        ss_transfer_fxns=ss_transfer_fxns,
        G_initial=G_initial,
        gamma_G=mu_default,
        C=C_AHL_DEMUX,
        tf_gamma_G=mu_tf)

gene_expression = {'AHL-DEMUX':GeneExpressionDynamics(G=G,P=P)}

# simulate biomass
X = pd.DataFrame(index=t, columns=['AHL-DEMUX'], dtype=np.float)
start_od = 0.00000125                             # OD_600
stop_od  = 0.1                                    # OD_600
mu = (np.log(stop_od)-np.log(start_od))/duration  # 1/hr
X['AHL-DEMUX'] = start_od*np.exp(t*mu)

receiver_sim = GrowingCultureSimulation(t=t, S=S, X=X, gene_expression=gene_expression)


simulations.append({'SENSOR-MUX-AHL':sender_sim, 'AHL-DEMUX':receiver_sim})

# %% [markdown]
### Coculture simulations: Conversation 1

# %% [code]
inducers = InducerCombination(aTc=0, IPTG=0.3, DAPG=100)

time_step = 1/60.0  # hours

start_time = stop_time
duration   = 1.5     # hours
stop_time  = start_time + duration

t = np.arange(start_time,stop_time, time_step)
if stop_time not in t:
    t = np.append(t, stop_time)

sender_fraction  = 50.0/51.0
receiver_fraction = 1.0/51.0

# %% [code]
monoculture_sims = simulations[0]

X = pd.DataFrame(index=t, columns=['SENSOR-MUX-AHL', 'AHL-DEMUX'], dtype=np.float)
gene_expression = {}

# populate input inducers
S = pd.DataFrame(index=t, columns=['aTc', 'IPTG', 'DAPG', 'AHL'], dtype=np.float)
for inducer,value in inducers._asdict().iteritems():
    S[inducer] = float(value)

###
# Sender
###

# simulate gene expression
#
# initialize gene products to end of previous simulation
G_initial = monoculture_sims['SENSOR-MUX-AHL'].gene_expression['SENSOR-MUX-AHL'].G.loc[monoculture_sims['SENSOR-MUX-AHL'].t[-1],:]

# all-or-none sensor models:
P_fixed = pd.DataFrame(index=t, columns=['Ptet', 'Ptac', 'Pphlf'])
P_fixed.loc[:,'Ptet']  = np.where(S['aTc']>0, Ptet_induced, 0.0)
P_fixed.loc[:,'Ptac']  = np.where(S['IPTG']>0,Ptac_induced, 0.0)
P_fixed.loc[:,'Pphlf'] = np.where(S['DAPG']>0,Pphlf_induced,0.0)

G, dGdt, P, gamma_G = model_gene_expression_dynamics(
        t=t,
        P_fixed=P_fixed,
        ss_transfer_fxns=ss_transfer_fxns,
        G_initial=G_initial,
        gamma_G=mu_default,
        C=C_SENSOR_MUX_AHL,
        tf_gamma_G=mu_tf)

gene_expression['SENSOR-MUX-AHL'] = GeneExpressionDynamics(G=G,P=P)

# simulate biomass
mu       = mu_default
stop_od  = 0.3*sender_fraction
start_od = stop_od/np.exp(mu*duration)
delta_t  = t-t[0]
X['SENSOR-MUX-AHL'] = start_od*np.exp(delta_t*mu)

# simulate AHL production
dilution_factor = X.loc[t[0],'SENSOR-MUX-AHL'] / \
    monoculture_sims['SENSOR-MUX-AHL'].X.loc[monoculture_sims['SENSOR-MUX-AHL'].t[-1],'SENSOR-MUX-AHL']
S.loc[t[0],'AHL'] = dilution_factor * monoculture_sims['SENSOR-MUX-AHL'].S.loc[monoculture_sims['SENSOR-MUX-AHL'].t[-1],'AHL']

for t_idx in range(len(t)-1):
    cur_time = t[t_idx]
    nxt_time = t[t_idx+1]

    # calculate AHL production rate (assume GFP is a good proxy for LuxI)
    dQdt = (X.loc[cur_time,'SENSOR-MUX-AHL']*G.loc[cur_time,'GFP_P3']*ahl_per_mefl) - (kappa*S.loc[cur_time,'AHL'])

    # integrate AHL concentration
    S.loc[nxt_time,'AHL'] = S.loc[cur_time,'AHL'] + ((nxt_time-cur_time)*dQdt)

###
# Receiver
###

# simulate gene expression
#
# initialize gene products to end of previous simulation
G_initial = monoculture_sims['AHL-DEMUX'].gene_expression['AHL-DEMUX'].G.loc[monoculture_sims['AHL-DEMUX'].t[-1],:]    

# sensor models:
P_fixed = pd.DataFrame(index=t, columns=['Plux*', 'Pphlf'])
P_fixed.loc[:,'Plux*'] = ss_transfer_fxns['Plux*'](S['AHL'])
P_fixed.loc[:,'Pphlf'] = np.where(S['DAPG']>0,Pphlf_induced_2,0.0)

G, dGdt, P, gamma_G = model_gene_expression_dynamics(
        t=t,
        P_fixed=P_fixed,
        ss_transfer_fxns=ss_transfer_fxns,
        G_initial=G_initial,
        gamma_G=mu_default,
        C=C_AHL_DEMUX,
        tf_gamma_G=mu_tf)

gene_expression['AHL-DEMUX'] = GeneExpressionDynamics(G=G,P=P)

# simulate biomass
mu       = mu_default
stop_od  = 0.3*receiver_fraction
start_od = stop_od/np.exp(mu*duration)
delta_t  = t-t[0]
X['AHL-DEMUX'] = start_od*np.exp(delta_t*mu)


simulations.append(GrowingCultureSimulation(t=t, S=S, X=X, gene_expression=gene_expression))

# %% [code]
time_step = 1/60.0  # hours

num_dilutions = 4
dilution_factor = 840.0/3000.0

for dilution in range(1,num_dilutions+1):
    
    start_time = t[-1]
    duration   = 1.5     # hours
    stop_time  = start_time + duration  # hours
    
    t = np.arange(start_time,stop_time, time_step)
    if stop_time not in t:
        t = np.append(t, stop_time)
    

    previous_simulation = simulations[-1]

    X = pd.DataFrame(index=t, columns=['SENSOR-MUX-AHL', 'AHL-DEMUX'], dtype=np.float)
    gene_expression = {}

    # populate input inducers
    S = pd.DataFrame(index=t, columns=['aTc', 'IPTG', 'DAPG', 'AHL'], dtype=np.float)
    for inducer,value in inducers._asdict().iteritems():
        S[inducer] = float(value)

    ###
    # Sender
    ###

    # simulate gene expression
    #
    # initialize gene products to end of previous simulation
    G_initial = previous_simulation.gene_expression['SENSOR-MUX-AHL'].G.loc[previous_simulation.t[-1],:]

    # all-or-none sensor models:
    P_fixed = pd.DataFrame(index=t, columns=['Ptet', 'Ptac', 'Pphlf'])
    P_fixed.loc[:,'Ptet']  = np.where(S['aTc']>0, Ptet_induced, 0.0)
    P_fixed.loc[:,'Ptac']  = np.where(S['IPTG']>0,Ptac_induced, 0.0)
    P_fixed.loc[:,'Pphlf'] = np.where(S['DAPG']>0,Pphlf_induced,0.0)

    G, dGdt, P, gamma_G = model_gene_expression_dynamics(
            t=t,
            P_fixed=P_fixed,
            ss_transfer_fxns=ss_transfer_fxns,
            G_initial=G_initial,
            gamma_G=mu_default,
            C=C_SENSOR_MUX_AHL,
            tf_gamma_G=mu_tf)

    gene_expression['SENSOR-MUX-AHL'] = GeneExpressionDynamics(G=G,P=P)

    # simulate biomass
    mu       = mu_default
    start_od = dilution_factor * previous_simulation.X.loc[previous_simulation.t[-1],'SENSOR-MUX-AHL']
    delta_t  = t-t[0]
    X['SENSOR-MUX-AHL'] = start_od*np.exp(delta_t*mu)

    # simulate AHL production
    S.loc[t[0],'AHL'] = dilution_factor * previous_simulation.S.loc[previous_simulation.t[-1],'AHL']

    for t_idx in range(len(t)-1):
        cur_time = t[t_idx]
        nxt_time = t[t_idx+1]

        # calculate AHL production rate (assume GFP is a good proxy for LuxI)
        dQdt = (X.loc[cur_time,'SENSOR-MUX-AHL']*G.loc[cur_time,'GFP_P3']*ahl_per_mefl) - (kappa*S.loc[cur_time,'AHL'])

        # integrate AHL concentration
        S.loc[nxt_time,'AHL'] = S.loc[cur_time,'AHL'] + ((nxt_time-cur_time)*dQdt)

    ###
    # Receiver
    ###
    
    # simulate gene expression
    #
    # initialize gene products to end of previous simulation
    G_initial = previous_simulation.gene_expression['AHL-DEMUX'].G.loc[previous_simulation.t[-1],:]

    # sensor models:
    P_fixed = pd.DataFrame(index=t, columns=['Plux*', 'Pphlf'])
    P_fixed.loc[:,'Plux*'] = ss_transfer_fxns['Plux*'](S['AHL'])
    P_fixed.loc[:,'Pphlf'] = np.where(S['DAPG']>0,Pphlf_induced_2,0.0)

    G, dGdt, P, gamma_G = model_gene_expression_dynamics(
            t=t,
            P_fixed=P_fixed,
            ss_transfer_fxns=ss_transfer_fxns,
            G_initial=G_initial,        
            gamma_G=mu_default,
            C=C_AHL_DEMUX,
            tf_gamma_G=mu_tf)

    gene_expression['AHL-DEMUX'] = GeneExpressionDynamics(G=G,P=P)

    # simulate biomass
    mu       = mu_default
    start_od = dilution_factor * previous_simulation.X.loc[previous_simulation.t[-1],'AHL-DEMUX']
    delta_t  = t-t[0]
    X['AHL-DEMUX'] = start_od*np.exp(delta_t*mu)


    simulations.append(GrowingCultureSimulation(t=t, S=S, X=X, gene_expression=gene_expression))

# %% [markdown]
### Coculture simulations: Conversation 2

# %% [code]
inducers = InducerCombination(aTc=20.0, IPTG=0.0, DAPG=0.0)

time_step = 1/60.0  # hours

start_time = stop_time
duration   = 13.75  # hours
stop_time  = start_time + duration

t = np.arange(start_time,stop_time, time_step)
if stop_time not in t:
    t = np.append(t, stop_time)

dilution_factor = 1.0/100000.0

# %% [code]
previous_simulation = simulations[-1]

X = pd.DataFrame(index=t, columns=['SENSOR-MUX-AHL', 'AHL-DEMUX'], dtype=np.float)
gene_expression = {}

# populate input inducers
S = pd.DataFrame(index=t, columns=['aTc', 'IPTG', 'DAPG', 'AHL'], dtype=np.float)
for inducer,value in inducers._asdict().iteritems():
    S[inducer] = float(value)

###
# Sender
###

# simulate gene expression
#
# initialize gene products to end of previous simulation
G_initial = previous_simulation.gene_expression['SENSOR-MUX-AHL'].G.loc[previous_simulation.t[-1],:]

# all-or-none sensor models:
P_fixed = pd.DataFrame(index=t, columns=['Ptet', 'Ptac', 'Pphlf'])
P_fixed.loc[:,'Ptet']  = np.where(S['aTc']>0, Ptet_induced, 0.0)
P_fixed.loc[:,'Ptac']  = np.where(S['IPTG']>0,Ptac_induced, 0.0)
P_fixed.loc[:,'Pphlf'] = np.where(S['DAPG']>0,Pphlf_induced,0.0)

G, dGdt, P, gamma_G = model_gene_expression_dynamics(
        t=t,
        P_fixed=P_fixed,
        ss_transfer_fxns=ss_transfer_fxns,
        G_initial=G_initial,
        gamma_G=mu_default,
        C=C_SENSOR_MUX_AHL,
        tf_gamma_G=mu_tf)

gene_expression['SENSOR-MUX-AHL'] = GeneExpressionDynamics(G=G,P=P)

# simulate biomass
mu       = mu_default
start_od = dilution_factor * previous_simulation.X.loc[previous_simulation.t[-1],'SENSOR-MUX-AHL']
delta_t  = t-t[0]
X['SENSOR-MUX-AHL'] = start_od*np.exp(delta_t*mu)

# simulate AHL production
S.loc[t[0],'AHL'] = dilution_factor * previous_simulation.S.loc[previous_simulation.t[-1],'AHL']

for t_idx in range(len(t)-1):
    cur_time = t[t_idx]
    nxt_time = t[t_idx+1]

    # calculate AHL production rate (assume GFP is a good proxy for LuxI)
    dQdt = (X.loc[cur_time,'SENSOR-MUX-AHL']*G.loc[cur_time,'GFP_P3']*ahl_per_mefl) - (kappa*S.loc[cur_time,'AHL'])

    # integrate AHL concentration
    S.loc[nxt_time,'AHL'] = S.loc[cur_time,'AHL'] + ((nxt_time-cur_time)*dQdt)

###
# Receiver
###

# simulate gene expression
#
# initialize gene products to end of previous simulation
G_initial = previous_simulation.gene_expression['AHL-DEMUX'].G.loc[previous_simulation.t[-1],:]

# sensor models:
P_fixed = pd.DataFrame(index=t, columns=['Plux*', 'Pphlf'])
P_fixed.loc[:,'Plux*'] = ss_transfer_fxns['Plux*'](S['AHL'])
P_fixed.loc[:,'Pphlf'] = np.where(S['DAPG']>0,Pphlf_induced_2,0.0)

G, dGdt, P, gamma_G = model_gene_expression_dynamics(
        t=t,
        P_fixed=P_fixed,
        ss_transfer_fxns=ss_transfer_fxns,
        G_initial=G_initial,
        gamma_G=mu_default,
        C=C_AHL_DEMUX,
        tf_gamma_G=mu_tf)

gene_expression['AHL-DEMUX'] = GeneExpressionDynamics(G=G,P=P)

# simulate biomass
mu       = mu_default
start_od = dilution_factor * previous_simulation.X.loc[previous_simulation.t[-1],'AHL-DEMUX']
delta_t  = t-t[0]
X['AHL-DEMUX'] = start_od*np.exp(delta_t*mu)


simulations.append(GrowingCultureSimulation(t=t, S=S, X=X, gene_expression=gene_expression))

# %% [code]
time_step = 1/60.0  # hours

num_dilutions = 4
dilution_factor = 840.0/3000.0

for dilution in range(1,num_dilutions+1):
    
    start_time = t[-1]
    duration   = 1.5     # hours
    stop_time  = start_time + duration  # hours
    
    t = np.arange(start_time,stop_time, time_step)
    if stop_time not in t:
        t = np.append(t, stop_time)
    

    previous_simulation = simulations[-1]

    X = pd.DataFrame(index=t, columns=['SENSOR-MUX-AHL', 'AHL-DEMUX'], dtype=np.float)
    gene_expression = {}

    # populate input inducers
    S = pd.DataFrame(index=t, columns=['aTc', 'IPTG', 'DAPG', 'AHL'], dtype=np.float)
    for inducer,value in inducers._asdict().iteritems():
        S[inducer] = float(value)

    ###
    # Sender
    ###

    # simulate gene expression
    #
    # initialize gene products to end of previous simulation
    G_initial = previous_simulation.gene_expression['SENSOR-MUX-AHL'].G.loc[previous_simulation.t[-1],:]

    # all-or-none sensor models:
    P_fixed = pd.DataFrame(index=t, columns=['Ptet', 'Ptac', 'Pphlf'])
    P_fixed.loc[:,'Ptet']  = np.where(S['aTc']>0, Ptet_induced, 0.0)
    P_fixed.loc[:,'Ptac']  = np.where(S['IPTG']>0,Ptac_induced, 0.0)
    P_fixed.loc[:,'Pphlf'] = np.where(S['DAPG']>0,Pphlf_induced,0.0)

    G, dGdt, P, gamma_G = model_gene_expression_dynamics(
            t=t,
            P_fixed=P_fixed,
            ss_transfer_fxns=ss_transfer_fxns,
            G_initial=G_initial,
            gamma_G=mu_default,
            C=C_SENSOR_MUX_AHL,
            tf_gamma_G=mu_tf)

    gene_expression['SENSOR-MUX-AHL'] = GeneExpressionDynamics(G=G,P=P)

    # simulate biomass
    mu       = mu_default
    start_od = dilution_factor * previous_simulation.X.loc[previous_simulation.t[-1],'SENSOR-MUX-AHL']
    delta_t  = t-t[0]
    X['SENSOR-MUX-AHL'] = start_od*np.exp(delta_t*mu)

    # simulate AHL production
    S.loc[t[0],'AHL'] = dilution_factor * previous_simulation.S.loc[previous_simulation.t[-1],'AHL']

    for t_idx in range(len(t)-1):
        cur_time = t[t_idx]
        nxt_time = t[t_idx+1]

        # calculate AHL production rate (assume GFP is a good proxy for LuxI)
        dQdt = (X.loc[cur_time,'SENSOR-MUX-AHL']*G.loc[cur_time,'GFP_P3']*ahl_per_mefl) - (kappa*S.loc[cur_time,'AHL'])

        # integrate AHL concentration
        S.loc[nxt_time,'AHL'] = S.loc[cur_time,'AHL'] + ((nxt_time-cur_time)*dQdt)

    ###
    # Receiver
    ###

    # simulate gene expression
    #
    # initialize gene products to end of previous simulation
    G_initial = previous_simulation.gene_expression['AHL-DEMUX'].G.loc[previous_simulation.t[-1],:]

    # sensor models:
    P_fixed = pd.DataFrame(index=t, columns=['Plux*', 'Pphlf'])
    P_fixed.loc[:,'Plux*'] = ss_transfer_fxns['Plux*'](S['AHL'])
    P_fixed.loc[:,'Pphlf'] = np.where(S['DAPG']>0,Pphlf_induced_2,0.0)

    G, dGdt, P, gamma_G = model_gene_expression_dynamics(
            t=t,
            P_fixed=P_fixed,
            ss_transfer_fxns=ss_transfer_fxns,
            G_initial=G_initial,        
            gamma_G=mu_default,
            C=C_AHL_DEMUX,
            tf_gamma_G=mu_tf)

    gene_expression['AHL-DEMUX'] = GeneExpressionDynamics(G=G,P=P)

    # simulate biomass
    mu       = mu_default
    start_od = dilution_factor * previous_simulation.X.loc[previous_simulation.t[-1],'AHL-DEMUX']
    delta_t  = t-t[0]
    X['AHL-DEMUX'] = start_od*np.exp(delta_t*mu)


    simulations.append(GrowingCultureSimulation(t=t, S=S, X=X, gene_expression=gene_expression))

# %% [markdown]
# Visualize results

# %% [code]
RECEIVER_J23115_star_max = 4196.8858  # MEFL
RECEIVER_J23115_star_min = 10.751576  # MEFL
RECEIVER_J23115_star_K   = 18.193074  # nM AHL
RECEIVER_J23115_star_n   = 1.883206

def inverse_RECEIVER_J23115_star_transfer_function(sfGFP_fluor):
    mn=RECEIVER_J23115_star_min
    mx=RECEIVER_J23115_star_max
    K =RECEIVER_J23115_star_K
    n =RECEIVER_J23115_star_n
    return K/((((mx-mn)/(sfGFP_fluor-mn))-1)**(1/n))

# %% [code]
fig,axes = plt.subplots(nrows=1, ncols=4, figsize=(3.0*4,2.5))

coculture_simulation_indices = range(1,len(simulations))

# plot OD
ax = axes[0]
plt.sca(ax)
plt.plot(simulations[0]['SENSOR-MUX-AHL'].t, simulations[0]['SENSOR-MUX-AHL'].X['SENSOR-MUX-AHL'], color='#636363ff')
plt.plot(simulations[0]['AHL-DEMUX'].t,      simulations[0]['AHL-DEMUX'].X['AHL-DEMUX'],           color='#de2d26ff')
for coculture_idx in coculture_simulation_indices:
    plt.plot(simulations[coculture_idx].t, simulations[coculture_idx].X['SENSOR-MUX-AHL'], color='#636363ff')
    plt.plot(simulations[coculture_idx].t, simulations[coculture_idx].X['AHL-DEMUX'],      color='#de2d26ff')
plt.axhline(1e0, color='gray', linestyle='--', zorder=-1)
plt.yscale('log')
plt.ylim(1e-6, 1e1)
plt.legend([mpl.lines.Line2D([],[],color='#636363ff'), mpl.lines.Line2D([],[],color='#de2d26ff')],
           ['S-M-A', 'A-D'],
           loc='lower right')
plt.xlabel('Time (hours)')
plt.ylabel('OD$_{600}$')
ax.xaxis.set_minor_locator(mpl.ticker.MultipleLocator(1))

# plot SENSOR-MUX-AHL gene expression
ax = axes[1]
plt.sca(ax)
for promoter in SENSOR_MUX_AHL_promoters:
    plt.plot(simulations[0]['SENSOR-MUX-AHL'].t,
             simulations[0]['SENSOR-MUX-AHL'].gene_expression['SENSOR-MUX-AHL'].G['GFP_{}'.format(promoter)]+mean_autofluor,
             color=promoter_color[promoter])
    for coculture_idx in coculture_simulation_indices:
        plt.plot(simulations[coculture_idx].t,
                 simulations[coculture_idx].gene_expression['SENSOR-MUX-AHL'].G['GFP_{}'.format(promoter)]+mean_autofluor,
                 color=promoter_color[promoter])
plt.axhline(mean_autofluor, color='gray', linestyle='--', zorder=-1)
plt.yscale('log')
plt.ylim(5e1, 5e4)
plt.legend([mpl.lines.Line2D([],[],color='black')], ['Cells probing\ngates, sensors'], loc='upper right')
plt.xlabel('Time (hours)')
plt.ylabel('Fluorescence (MEFL)')
plt.title('SENSOR-MUX-AHL')
ax.xaxis.set_minor_locator(mpl.ticker.MultipleLocator(1))

# plot AHL
ax = axes[2]
plt.sca(ax)
plt.plot(simulations[0]['SENSOR-MUX-AHL'].t, simulations[0]['SENSOR-MUX-AHL'].S['AHL'], color=sensor_color['AHL'])
for coculture_idx in coculture_simulation_indices:
    plt.plot(simulations[coculture_idx].t, simulations[coculture_idx].S['AHL'], color=sensor_color['AHL'])    
plt.yscale('log')
plt.ylim(1e-3, 1e3)

# show where RECEIVER_J23115* is sensitive to AHL via log 5%-95% region (which happens
# to closely match two sigmas within the fit min and max using their fit standard errors)
log_span = np.log10(RECEIVER_J23115_star_max) - np.log10(RECEIVER_J23115_star_min)
output_5percent  = 10**((log_span*0.05)+np.log10(RECEIVER_J23115_star_min))
output_95percent = 10**((log_span*0.95)+np.log10(RECEIVER_J23115_star_min))
ahl_5percent     = inverse_RECEIVER_J23115_star_transfer_function(output_5percent)
ahl_95percent    = inverse_RECEIVER_J23115_star_transfer_function(output_95percent)
plt.axhline(ahl_5percent, color='gray', linestyle='--', zorder=-1)
plt.axhline(ahl_95percent, color='gray', linestyle='--', zorder=-1)
#     ylim = plt.ylim()
#     xlim = plt.xlim()
#     plt.fill_between(x=xlim, y1=[ahl_95percent,ahl_95percent], y2=[ylim[1], ylim[1]], color='0.9', zorder=-1)
#     plt.fill_between(x=xlim, y1=[ylim[0], ylim[0]], y2=[ahl_5percent,ahl_5percent],   color='0.9', zorder=-1)
plt.legend([mpl.lines.Line2D([],[],color='gray',linestyle='--')], ['RECEIVER$_{J23115*}$\nsensitive region'], loc='lower right')

ax.xaxis.set_minor_locator(mpl.ticker.MultipleLocator(1))
plt.xlabel('Time (hours)')
plt.ylabel('AHL (nM)')
plt.title('AHL')

# plot AHL-DEMUX gene expression
ax = axes[3]
plt.sca(ax)
for promoter in AHL_DEMUX_promoters:
    plt.plot(simulations[0]['AHL-DEMUX'].t,
             simulations[0]['AHL-DEMUX'].gene_expression['AHL-DEMUX'].G['GFP_{}'.format(promoter)]+mean_autofluor,
             color=promoter_color[promoter])
    for coculture_idx in coculture_simulation_indices:
        plt.plot(simulations[coculture_idx].t,
                 simulations[coculture_idx].gene_expression['AHL-DEMUX'].G['GFP_{}'.format(promoter)]+mean_autofluor,
                 color=promoter_color[promoter])
plt.axhline(mean_autofluor, color='gray', linestyle='--', zorder=-1)
plt.yscale('log')
plt.ylim(5e1, 5e4)
plt.legend([mpl.lines.Line2D([],[],color='black')], ['Cells probing\ngates, sensors'], loc='upper right')
plt.xlabel('Time (hours)')
plt.ylabel('Fluorescence (MEFL)')
plt.title('AHL-DEMUX')
ax.xaxis.set_minor_locator(mpl.ticker.MultipleLocator(1))

plt.tight_layout()
plt.savefig('fig7_multiplexing_dynamics_simulation.png', dpi=600.0)

# %% [code]
conv1_end_idx = 5
conv2_end_idx = 10

print('End of Conv 1:')
print('t={}'.format(simulations[conv1_end_idx].t[-1]))
print(' Cells probing IN_1={}'.format(simulations[conv1_end_idx].gene_expression['SENSOR-MUX-AHL'].G.loc[simulations[conv1_end_idx].t[-1], 'GFP_P1']+mean_autofluor))
print(' Cells probing OUT_1={}'.format(simulations[conv1_end_idx].gene_expression['AHL-DEMUX'].G.loc[simulations[conv1_end_idx].t[-1], 'GFP_P7']+mean_autofluor))
print(' Cells probing IN_2={}'.format(simulations[conv1_end_idx].gene_expression['SENSOR-MUX-AHL'].G.loc[simulations[conv1_end_idx].t[-1], 'GFP_P9']+mean_autofluor))
print(' Cells probing OUT_2={}'.format(simulations[conv1_end_idx].gene_expression['AHL-DEMUX'].G.loc[simulations[conv1_end_idx].t[-1], 'GFP_P2']+mean_autofluor))
print(' ODs: SENSOR-MUX-AHL={}, AHL-DEMUX={}'.format(simulations[conv1_end_idx].X.loc[simulations[conv1_end_idx].t[-1],'SENSOR-MUX-AHL'],
                                                     simulations[conv1_end_idx].X.loc[simulations[conv1_end_idx].t[-1],'AHL-DEMUX']))
print('')

print('End of Conv 2:')
print('t={}'.format(simulations[conv2_end_idx].t[-1]))
print(' Cells probing IN_1={}'.format(simulations[conv2_end_idx].gene_expression['SENSOR-MUX-AHL'].G.loc[simulations[conv2_end_idx].t[-1], 'GFP_P1']+mean_autofluor))
print(' Cells probing OUT_1={}'.format(simulations[conv2_end_idx].gene_expression['AHL-DEMUX'].G.loc[simulations[conv2_end_idx].t[-1], 'GFP_P7']+mean_autofluor))
print(' Cells probing IN_2={}'.format(simulations[conv2_end_idx].gene_expression['SENSOR-MUX-AHL'].G.loc[simulations[conv2_end_idx].t[-1], 'GFP_P9']+mean_autofluor))
print(' Cells probing OUT_2={}'.format(simulations[conv2_end_idx].gene_expression['AHL-DEMUX'].G.loc[simulations[conv2_end_idx].t[-1], 'GFP_P2']+mean_autofluor))
print(' ODs: SENSOR-MUX-AHL={}, AHL-DEMUX={}'.format(simulations[conv2_end_idx].X.loc[simulations[conv2_end_idx].t[-1],'SENSOR-MUX-AHL'],
                                                     simulations[conv2_end_idx].X.loc[simulations[conv2_end_idx].t[-1],'AHL-DEMUX']))
print('')
