# Supplementary material for: Multiplexing cell‐cell communication
Source: Mol Syst Biol. 2020 Jul 16;16(7):e9618. doi: 10.15252/msb.20209618 (PMC7365139; doi:10.15252/msb.20209618)
Supplement: Supplementary file 5 — Code EV1 [file MSB-16-e9618-s005.zip › README.txt]

Code EV1 - Coculture simulations

Code EV1 is a collection of custom Python scripts that perform the coculture
simulations of this study, as described in Appendix Text S10. The scripts were
executed in Jupyter Notebooks (https://jupyter.org/), whose files end with
.ipynb. Some scripts save plots as .png image files, and some scripts save
simulations as Python .pkl files.

Python package requirements:
 Python      2.7
 Anaconda    4.4.0    (https://www.anaconda.com/)
 numpy       1.12.1
 matplotlib  2.1.2
 pandas      0.22.0
 dill        0.2.7.1  (https://pypi.org/project/dill/)

Sensor and gate steady-state transfer functions are also saved as .pkl files
in the `steady_state_models/` folder. Each file encodes a Python
`functools.partial` function populated with appropriate sensor or gate model
parameters and saved using the `dill` Python serialization package. Functions
can be loaded into a Python 2.7 session as follows (numpy must be installed):

>>> import dill
>>>
>>> with open('./steady_state_models/not1_model.pkl', 'rb') as infile:
>>>   not1 = dill.load(infile)
>>>
>>> in_not1  = 100.0
>>> out_not1 = not1(in_not1)
>>> # out_not1 = array([ 83.12139198])

Sensor functions were derived from the `buffer_hillfunction_model` function:

>>> def buffer_hillfunction_model(x, mn, mx, k, n):
>>>   x = np.atleast_1d(x)
>>>   y = mn + ((mx-mn)/(1+((k/x)**n)))
>>>   return y

Gate functions were derived from the `inverter_hillfunction_model` function:

>>> def inverter_hillfunction_model(x, mn, mx, k, n):
>>>   x = np.atleast_1d(x)
>>>   y = mn + ((mx-mn)/(1+((x/k)**n)))
>>>   return y
